# Supplementary material for: (4-Bromo­phen­yl)(1H-indol-7-yl)methanone
Source: Acta Crystallogr Sect E Struct Rep Online. 2009 Oct 31;65(Pt 11):o2933. doi: 10.1107/S1600536809040914 (PMC2971073; doi:10.1107/S1600536809040914)
Supplement: Supplementary file 1 [file e-65-o2933-sup1.cif]

##############################################################################
###                                                                        ###
###        Electronic paper (Acta Crystallographica Section E)             ###
###                                                                        ###
##############################################################################
#                                                                            #
# This CIF contains the data in a paper accepted for publication in Acta     #
# Crystallographica Section E. It conforms to the requirements of Notes      #
# for Authors for Section E, and has been peer reviewed under the auspices   #
# of the IUCr Commission on Journals.                                        #
#                                                                            #
# Full details of the Crystallographic Information File format               #
# are given in the paper "The Crystallographic Information File (CIF):       #
# a New Standard Archive File for Crystallography" by S. R. Hall, F. H.      #
# Allen and I. D. Brown [Acta Cryst. (1991), A47, 655-685].                  #
#                                                                            #
# The current version of the core CIF dictionary is obtainable from          #
# ftp://ftp.iucr.org/pub/cif_core.dic. The current version number is 2.4.    #
#                                                                            #
# Software is freely available for graphical display of the structure(s) in  #
# this CIF.  For information consult the CIF home page http://www.iucr.org/  #
# cif/home.html                                                              #
#                                                                            #
# This file may be used for bona fide research purposes within the           #
# scientific community so long as proper attribution is given to the journal # 
# article from which it was obtained.                                        #
#                                                                            #
##############################################################################
                                             
data_I
_audit_creation_method     SHELXL-97
_chemical_name_systematic
;
(4-Bromophenyl)(1<i>H</i>-indol-7-yl)methanone
;
_chemical_name_common     ?
_chemical_formula_moiety     'C15 H10 Br N O'
_chemical_formula_sum     'C15 H10 Br N O'
_chemical_formula_iupac     'C15 H10 Br N O'
_chemical_formula_weight     300.15
_chemical_melting_point     ?
_symmetry_cell_setting     monoclinic
_symmetry_space_group_name_H-M     'P 21/n'
_symmetry_space_group_name_Hall     '-P 2yn'
loop_
    _symmetry_equiv_pos_as_xyz
    'x, y, z'
    '-x+1/2, y+1/2, -z+1/2'
    '-x, -y, -z'
    'x-1/2, -y-1/2, z-1/2'
_cell_length_a     11.3241(4)
_cell_length_b     7.4651(3)
_cell_length_c     14.9579(5)
_cell_angle_alpha     90.00
_cell_angle_beta     103.100(4)
_cell_angle_gamma     90.00
_cell_volume     1231.57(8)
_cell_formula_units_Z     4
_cell_measurement_reflns_used     12183
_cell_measurement_theta_min     2.0412
_cell_measurement_theta_max     26.8342
_cell_measurement_temperature     291(2)
_exptl_crystal_description     block
_exptl_crystal_colour     colourless
_exptl_crystal_size_max     0.4
_exptl_crystal_size_mid     0.2
_exptl_crystal_size_min     0.15
_exptl_crystal_density_diffrn     1.619
_exptl_crystal_density_meas     .
_exptl_crystal_density_method     'not measured'
_exptl_crystal_F_000     600
_exptl_absorpt_coefficient_mu     3.323
_exptl_absorpt_correction_type     'multi-scan'
_exptl_absorpt_process_details     '(CrysAlis Pro; Oxford Diffraction, 2009)'
_exptl_absorpt_correction_T_min     0.26
_exptl_absorpt_correction_T_max     0.60
_exptl_special_details
;
;
_diffrn_ambient_temperature     291(2)
_diffrn_radiation_type     'Mo K\a'
_diffrn_radiation_wavelength     0.71073
_diffrn_radiation_source     'Enhance (Mo) X-ray Source'
_diffrn_radiation_monochromator     'graphite'
_diffrn_measurement_device_type
                      'Oxford Diffraction Xcalibur (Sapphire2, large Be window)'
_diffrn_measurement_method     \w
_diffrn_detector_area_resol_mean     8.1929
_diffrn_reflns_number     25357
_diffrn_reflns_av_R_equivalents     0.0355
_diffrn_reflns_av_sigmaI/netI     0.0245
_diffrn_reflns_theta_min     2.05
_diffrn_reflns_theta_max     26.81
_diffrn_reflns_theta_full     25.00
_diffrn_measured_fraction_theta_max     0.964
_diffrn_measured_fraction_theta_full     0.999
_diffrn_reflns_limit_h_min     -13
_diffrn_reflns_limit_h_max     14
_diffrn_reflns_limit_k_min     -9
_diffrn_reflns_limit_k_max     9
_diffrn_reflns_limit_l_min     -18
_diffrn_reflns_limit_l_max     18
_refine_special_details
;
Refinement of <i>F</i>^2^ against ALL reflections. The weighted <i>R</i>-factor
<i>wR</i> and goodness of fit <i>S</i> are based on <i>F</i>^2^, conventional
<i>R</i>-factors <i>R</i> are based on <i>F</i>, with <i>F</i> set to zero for
negative <i>F</i>^2^. The threshold expression of <i>F</i>^2^ >
\s(<i>F</i>^2^) is used only for calculating <i>R</i>-factors(gt) <i>etc</i>.
and is not relevant to the choice of reflections for refinement.
<i>R</i>-factors based on <i>F</i>^2^ are statistically about twice as large
as those based on <i>F</i>, and <i>R</i>- factors based on ALL data will be
even larger.
;
_reflns_number_total     2558
_reflns_number_gt     1864
_reflns_threshold_expression     I>2\s(I)
_refine_ls_structure_factor_coef     Fsqd
_refine_ls_matrix_type     full
_refine_ls_R_factor_all     0.0387
_refine_ls_R_factor_gt     0.0243
_refine_ls_wR_factor_gt     0.0612
_refine_ls_wR_factor_ref     0.0628
_refine_ls_goodness_of_fit_ref     1.064
_refine_ls_restrained_S_all     1.064
_refine_ls_number_reflns     2558
_refine_ls_number_parameters     174
_refine_ls_number_restraints     0
_refine_ls_hydrogen_treatment     constr
_refine_ls_weighting_scheme     calc
_refine_ls_weighting_details
                  'calc w=1/[\s^2^(Fo^2^)+(0.035P)^2^] where P=(Fo^2^+2Fc^2^)/3'
_atom_sites_solution_hydrogens     geom
_atom_sites_solution_primary     direct
_atom_sites_solution_secondary     difmap
_refine_ls_shift/su_max     0.001
_refine_ls_shift/su_mean     0.000
_refine_diff_density_max     0.335
_refine_diff_density_min     -0.294
_refine_ls_extinction_method     'SHELXL97 (Sheldrick, 2008)'
_refine_ls_extinction_coef     0.0139(9)
_refine_ls_extinction_expression
                                  'Fc^*^=kFc[1+0.001xFc^2^\l^3^/sin(2\q)]^-1/4^'
loop_
    _atom_type_symbol
    _atom_type_description
    _atom_type_scat_dispersion_real
    _atom_type_scat_dispersion_imag
    _atom_type_scat_source
    'C' 'C' 0.0033 0.0016
                         'International Tables Vol C Tables 4.2.6.8 and 6.1.1.4'
    'H' 'H' 0.0000 0.0000
                         'International Tables Vol C Tables 4.2.6.8 and 6.1.1.4'
    'N' 'N' 0.0061 0.0033
                         'International Tables Vol C Tables 4.2.6.8 and 6.1.1.4'
    'O' 'O' 0.0106 0.0060
                         'International Tables Vol C Tables 4.2.6.8 and 6.1.1.4'
    'Br' 'Br' -0.2901 2.4595
                         'International Tables Vol C Tables 4.2.6.8 and 6.1.1.4'
_computing_data_collection     'CrysAlis Pro (Oxford Diffraction, 2009)'
_computing_cell_refinement     'CrysAlis Pro (Oxford Diffraction, 2009)'
_computing_data_reduction     'CrysAlis Pro (Oxford Diffraction, 2009)'
_computing_structure_solution     'SIR92 (Altomare <i>et al.</i>,  1993)'
_computing_structure_refinement     'SHELXL97 (Sheldrick, 2008)'
_computing_molecular_graphics
                   'Stereochemical Workstation Operation Manual (Siemens, 1989)'
_computing_publication_material     'SHELXL97 (Sheldrick, 2008)'
loop_
    _atom_site_type_symbol
    _atom_site_label
    _atom_site_fract_x
    _atom_site_fract_y
    _atom_site_fract_z
    _atom_site_U_iso_or_equiv
    _atom_site_adp_type
    _atom_site_calc_flag
    _atom_site_refinement_flags
    _atom_site_occupancy
    _atom_site_disorder_assembly
    _atom_site_disorder_group
    N N1 0.28642(14) -0.0239(2) 0.94540(10) 0.0386(4) Uani d . 1 . .
    H H1 0.3601 -0.0274 0.9768 0.053(6) Uiso calc R 1 . .
    C C2 0.18656(19) -0.0579(3) 0.97896(14) 0.0459(5) Uani d . 1 . .
    H H2 0.1876 -0.0872 1.0396 0.043(5) Uiso calc R 1 . .
    C C3 0.08506(18) -0.0424(3) 0.91063(14) 0.0449(5) Uani d . 1 . .
    H H3 0.0056 -0.0604 0.9157 0.053(6) Uiso calc R 1 . .
    C C4 0.12356(15) 0.0064(3) 0.83002(13) 0.0344(4) Uani d . 1 . .
    C C5 0.25153(15) 0.0167(3) 0.85411(11) 0.0315(4) Uani d . 1 . .
    C C6 0.32088(15) 0.0562(2) 0.78996(12) 0.0314(4) Uani d . 1 . .
    C C7 0.25687(16) 0.0912(2) 0.70024(12) 0.0353(4) Uani d . 1 . .
    H H7 0.2995 0.1200 0.6559 0.035(5) Uiso calc R 1 . .
    C C8 0.13073(17) 0.0839(2) 0.67577(13) 0.0400(5) Uani d . 1 . .
    H H8 0.0908 0.1083 0.6155 0.046(6) Uiso calc R 1 . .
    C C9 0.06422(17) 0.0413(2) 0.73904(14) 0.0387(5) Uani d . 1 . .
    H H9 -0.0199 0.0357 0.7215 0.053(6) Uiso calc R 1 . .
    C C10 0.45391(16) 0.0642(2) 0.81808(12) 0.0372(4) Uani d . 1 . .
    O O10 0.50404(12) 0.0723(2) 0.90015(9) 0.0593(5) Uani d . 1 . .
    C C11 0.53044(15) 0.0650(2) 0.74900(12) 0.0322(4) Uani d . 1 . .
    C C12 0.50633(16) -0.0445(2) 0.67135(13) 0.0352(4) Uani d . 1 . .
    H H12 0.4387 -0.1188 0.6605 0.041(6) Uiso calc R 1 . .
    C C13 0.58143(17) -0.0438(2) 0.61058(12) 0.0371(5) Uani d . 1 . .
    H H13 0.5656 -0.1189 0.5596 0.035(5) Uiso calc R 1 . .
    C C14 0.68042(16) 0.0694(3) 0.62617(12) 0.0363(4) Uani d . 1 . .
    Br Br14 0.779765(18) 0.07710(3) 0.539996(14) 0.05633(12) Uani d . 1 . .
    C C15 0.70737(16) 0.1777(3) 0.70285(12) 0.0389(5) Uani d . 1 . .
    H H15 0.7746 0.2529 0.7129 0.051(6) Uiso calc R 1 . .
    C C16 0.63296(15) 0.1728(3) 0.76455(12) 0.0366(4) Uani d . 1 . .
    H H16 0.6519 0.2428 0.8173 0.036(5) Uiso calc R 1 . .
loop_
    _atom_site_aniso_label
    _atom_site_aniso_U_11
    _atom_site_aniso_U_22
    _atom_site_aniso_U_33
    _atom_site_aniso_U_12
    _atom_site_aniso_U_13
    _atom_site_aniso_U_23
    N1 0.0302(9) 0.0511(11) 0.0332(8) -0.0010(8) 0.0045(7) 0.0004(7)
    C2 0.0452(12) 0.0568(14) 0.0390(10) -0.0020(10) 0.0167(9) -0.0002(10)
    C3 0.0309(11) 0.0563(14) 0.0504(12) -0.0031(10) 0.0157(9) -0.0039(10)
    C4 0.0294(10) 0.0291(10) 0.0446(10) 0.0011(8) 0.0080(8) -0.0049(9)
    C5 0.0303(10) 0.0275(10) 0.0350(10) 0.0002(8) 0.0034(7) -0.0032(8)
    C6 0.0268(9) 0.0303(11) 0.0353(9) -0.0016(8) 0.0032(7) -0.0017(8)
    C7 0.0326(10) 0.0355(11) 0.0367(10) -0.0008(9) 0.0057(8) 0.0033(8)
    C8 0.0348(11) 0.0415(12) 0.0387(10) 0.0027(9) -0.0020(8) 0.0028(9)
    C9 0.0248(10) 0.0376(12) 0.0502(11) 0.0015(8) 0.0011(8) -0.0024(9)
    C10 0.0320(10) 0.0415(12) 0.0358(10) -0.0035(9) 0.0028(8) 0.0037(9)
    O10 0.0339(8) 0.1051(14) 0.0347(7) -0.0108(8) -0.0010(6) 0.0059(8)
    C11 0.0240(9) 0.0341(10) 0.0353(9) 0.0015(8) -0.0004(7) 0.0034(8)
    C12 0.0283(10) 0.0321(12) 0.0410(10) -0.0031(8) -0.0007(8) 0.0021(8)
    C13 0.0354(11) 0.0350(12) 0.0363(10) 0.0059(9) -0.0015(8) -0.0007(9)
    C14 0.0283(10) 0.0428(12) 0.0366(9) 0.0071(9) 0.0047(8) 0.0086(9)
    Br14 0.04658(16) 0.0801(2) 0.04560(15) 0.00255(12) 0.01738(10) 0.00603(11)
    C15 0.0268(10) 0.0424(12) 0.0454(11) -0.0057(9) 0.0034(8) -0.0012(9)
    C16 0.0284(10) 0.0402(12) 0.0386(10) -0.0011(9) 0.0020(8) -0.0045(9)
_geom_special_details
;
All e.s.d.'s (except the e.s.d. in the dihedral angle between two l.s. planes)
are estimated using the full covariance matrix. The cell e.s.d.'s are taken
into account individually in the estimation of e.s.d.'s in distances, angles
and torsion angles; correlations between e.s.d.'s in cell parameters are only
used when they are defined by crystal symmetry. An approximate (isotropic)
treatment of cell e.s.d.'s is used for estimating e.s.d.'s involving l.s.
planes.
;
loop_
    _geom_bond_atom_site_label_1
    _geom_bond_atom_site_label_2
    _geom_bond_site_symmetry_2
    _geom_bond_distance
    _geom_bond_publ_flag
    N1 C2 . 1.361(3) ?
    N1 C5 . 1.367(2) ?
    N1 H1 . 0.8600 ?
    C2 C3 . 1.359(3) ?
    C2 H2 . 0.9300 ?
    C3 C4 . 1.419(3) ?
    C3 H3 . 0.9300 ?
    C4 C9 . 1.399(3) ?
    C4 C5 . 1.414(2) ?
    C5 C6 . 1.402(2) ?
    C6 C7 . 1.398(2) ?
    C6 C10 . 1.471(2) ?
    C7 C8 . 1.393(2) ?
    C7 H7 . 0.9300 ?
    C8 C9 . 1.374(3) ?
    C8 H8 . 0.9300 ?
    C9 H9 . 0.9300 ?
    C10 O10 . 1.232(2) ?
    C10 C11 . 1.492(2) ?
    C11 C16 . 1.388(2) ?
    C11 C12 . 1.395(3) ?
    C12 C13 . 1.378(3) ?
    C12 H12 . 0.9300 ?
    C13 C14 . 1.381(3) ?
    C13 H13 . 0.9300 ?
    C14 C15 . 1.380(3) ?
    C14 Br14 . 1.8941(18) ?
    C15 C16 . 1.384(2) ?
    C15 H15 . 0.9300 ?
    C16 H16 . 0.9300 ?
loop_
    _geom_angle_atom_site_label_1
    _geom_angle_atom_site_label_2
    _geom_angle_atom_site_label_3
    _geom_angle_site_symmetry_1
    _geom_angle_site_symmetry_3
    _geom_angle
    _geom_angle_publ_flag
    C2 N1 C5 . . 109.49(16) ?
    C2 N1 H1 . . 125.3 ?
    C5 N1 H1 . . 125.3 ?
    C3 C2 N1 . . 109.79(18) ?
    C3 C2 H2 . . 125.1 ?
    N1 C2 H2 . . 125.1 ?
    C2 C3 C4 . . 106.88(17) ?
    C2 C3 H3 . . 126.6 ?
    C4 C3 H3 . . 126.6 ?
    C9 C4 C5 . . 118.45(17) ?
    C9 C4 C3 . . 134.58(18) ?
    C5 C4 C3 . . 106.97(16) ?
    N1 C5 C6 . . 130.57(15) ?
    N1 C5 C4 . . 106.86(16) ?
    C6 C5 C4 . . 122.53(15) ?
    C7 C6 C5 . . 116.57(16) ?
    C7 C6 C10 . . 122.80(16) ?
    C5 C6 C10 . . 120.61(15) ?
    C8 C7 C6 . . 121.52(17) ?
    C8 C7 H7 . . 119.2 ?
    C6 C7 H7 . . 119.2 ?
    C9 C8 C7 . . 121.18(17) ?
    C9 C8 H8 . . 119.4 ?
    C7 C8 H8 . . 119.4 ?
    C8 C9 C4 . . 119.72(17) ?
    C8 C9 H9 . . 120.1 ?
    C4 C9 H9 . . 120.1 ?
    O10 C10 C6 . . 119.87(17) ?
    O10 C10 C11 . . 118.77(17) ?
    C6 C10 C11 . . 121.36(15) ?
    C16 C11 C12 . . 118.51(17) ?
    C16 C11 C10 . . 118.77(16) ?
    C12 C11 C10 . . 122.66(16) ?
    C13 C12 C11 . . 120.89(17) ?
    C13 C12 H12 . . 119.6 ?
    C11 C12 H12 . . 119.6 ?
    C12 C13 C14 . . 119.29(17) ?
    C12 C13 H13 . . 120.4 ?
    C14 C13 H13 . . 120.4 ?
    C15 C14 C13 . . 121.14(17) ?
    C15 C14 Br14 . . 119.62(14) ?
    C13 C14 Br14 . . 119.24(14) ?
    C14 C15 C16 . . 119.04(18) ?
    C14 C15 H15 . . 120.5 ?
    C16 C15 H15 . . 120.5 ?
    C15 C16 C11 . . 121.07(18) ?
    C15 C16 H16 . . 119.5 ?
    C11 C16 H16 . . 119.5 ?
loop_
    _geom_torsion_atom_site_label_1
    _geom_torsion_atom_site_label_2
    _geom_torsion_atom_site_label_3
    _geom_torsion_atom_site_label_4
    _geom_torsion_site_symmetry_1
    _geom_torsion_site_symmetry_2
    _geom_torsion_site_symmetry_3
    _geom_torsion_site_symmetry_4
    _geom_torsion
    _geom_torsion_publ_flag
    C5 N1 C2 C3 . . . . 0.7(2) ?
    N1 C2 C3 C4 . . . . -0.8(2) ?
    C2 C3 C4 C9 . . . . 179.9(2) ?
    C2 C3 C4 C5 . . . . 0.6(2) ?
    C2 N1 C5 C6 . . . . -178.08(19) ?
    C2 N1 C5 C4 . . . . -0.3(2) ?
    C9 C4 C5 N1 . . . . -179.61(17) ?
    C3 C4 C5 N1 . . . . -0.2(2) ?
    C9 C4 C5 C6 . . . . -1.6(3) ?
    C3 C4 C5 C6 . . . . 177.79(17) ?
    N1 C5 C6 C7 . . . . 179.52(18) ?
    C4 C5 C6 C7 . . . . 2.0(3) ?
    N1 C5 C6 C10 . . . . -2.0(3) ?
    C4 C5 C6 C10 . . . . -179.52(18) ?
    C5 C6 C7 C8 . . . . -1.1(3) ?
    C10 C6 C7 C8 . . . . -179.52(17) ?
    C6 C7 C8 C9 . . . . -0.2(3) ?
    C7 C8 C9 C4 . . . . 0.7(3) ?
    C5 C4 C9 C8 . . . . 0.2(3) ?
    C3 C4 C9 C8 . . . . -179.0(2) ?
    C7 C6 C10 O10 . . . . 163.69(18) ?
    C5 C6 C10 O10 . . . . -14.7(3) ?
    C7 C6 C10 C11 . . . . -15.5(3) ?
    C5 C6 C10 C11 . . . . 166.12(17) ?
    O10 C10 C11 C16 . . . . -37.9(3) ?
    C6 C10 C11 C16 . . . . 141.34(18) ?
    O10 C10 C11 C12 . . . . 139.08(19) ?
    C6 C10 C11 C12 . . . . -41.7(3) ?
    C16 C11 C12 C13 . . . . -1.0(3) ?
    C10 C11 C12 C13 . . . . -177.97(16) ?
    C11 C12 C13 C14 . . . . -1.2(3) ?
    C12 C13 C14 C15 . . . . 2.0(3) ?
    C12 C13 C14 Br14 . . . . -177.47(13) ?
    C13 C14 C15 C16 . . . . -0.4(3) ?
    Br14 C14 C15 C16 . . . . 179.00(14) ?
    C14 C15 C16 C11 . . . . -1.9(3) ?
    C12 C11 C16 C15 . . . . 2.5(3) ?
    C10 C11 C16 C15 . . . . 179.66(17) ?
loop_
    _geom_hbond_atom_site_label_D
    _geom_hbond_atom_site_label_H
    _geom_hbond_atom_site_label_A
    _geom_hbond_site_symmetry_A
    _geom_hbond_distance_DH
    _geom_hbond_distance_HA
    _geom_hbond_distance_DA
    _geom_hbond_angle_DHA
    N1 H1 O10 3_657 0.86 2.14 2.935(2) 153.3
data_global
_journal_date_recd_electronic     2009-10-01
_journal_date_accepted     2009-10-07
_journal_name_full     'Acta Crystallographica, Section E'
_journal_year     2009
_journal_volume     65
_journal_issue     11
_journal_page_first     o2933
_journal_page_last     o2933
_journal_paper_category     QO
_journal_coeditor_code     ER2074
_publ_contact_author
;
Maciej Kubicki
Faculty of Chemistry
Adam Mickiewicz University
Grunwaldzka 6
60-780 Pozna\'n
Poland
;
_publ_contact_author_email     mkubicki@amu.edu.pl
_publ_section_title
;
(4-Bromophenyl)(1<i>H</i>-indol-7-yl)methanone
;
loop_
    _publ_author_name
    _publ_author_address
    'Dutkiewicz, Grzegorz'
;
Department of Chemistry
Adam Mickiewicz University
Grunwaldzka 6
60-780 Pozna\'n
Poland
;
    'Chidan Kumar, C. S.'
;
Department of Studies in Chemistry
University of Mysore
Manasagangotri
Mysore 570 006
India
;
    'Yathirajan, H. S.'
;
Department of Studies in Chemistry
University of Mysore
Manasagangotri
Mysore 570 006
India
;
    'Kubicki, Maciej'
;
Department of Chemistry
Adam Mickiewicz University
Grunwaldzka 6
60-780 Pozna\'n
Poland
;
_publ_section_synopsis     .
