# Supplementary material for: (4-Bromo­phen­yl)(1H-indol-7-yl)methanone
Source: Acta Crystallogr Sect E Struct Rep Online. 2009 Oct 31;65(Pt 11):o2933. doi: 10.1107/S1600536809040914 (PMC2971073; doi:10.1107/S1600536809040914)
Supplement: Supplementary file 2 [file e-65-o2933-Isup2.hkl]

#
# h,k,l, Fc-squared, Fo-squared, sigma(Fo-squared) and status flag
#
data_I
_shelx_title '    hsy901 in P2(1)/n'
_shelx_refln_list_code          4
_shelx_F_calc_maximum      250.54
_exptl_crystal_F_000       600.00
_reflns_d_resolution_high  0.7868
 
loop_
 _symmetry_equiv_pos_as_xyz
 'x, y, z'
 '-x+1/2, y+1/2, -z+1/2'
 '-x, -y, -z'
 'x-1/2, -y-1/2, z-1/2'
 
_cell_length_a    11.3241
_cell_length_b     7.4651
_cell_length_c    14.9579
_cell_angle_alpha  90.000
_cell_angle_beta  103.100
_cell_angle_gamma  90.000
 
_shelx_F_squared_multiplier     1.000
 
loop_
 _refln_index_h
 _refln_index_k
 _refln_index_l
 _refln_F_squared_calc
 _refln_F_squared_meas
 _refln_F_squared_sigma
 _refln_observed_status
   2   0   0    14242.19    14309.01     67.97 o
   4   0   0    12131.56    12615.66     55.40 o
   6   0   0      565.69      575.35      6.74 o
   8   0   0       80.74       93.79      9.06 o
  10   0   0      301.85      338.06     14.25 o
  12   0   0      150.79      170.03     18.34 o
   1   1   0     1563.34     1377.83     59.69 o
   2   1   0       53.12       74.02      2.43 o
   3   1   0     6537.29     6548.80     31.69 o
   4   1   0      342.71      334.92      3.00 o
   6   1   0     1400.15     1470.99     10.70 o
   7   1   0     2828.37     2739.82     26.58 o
   8   1   0      701.30      690.89      9.59 o
   9   1   0      912.41      903.16     17.54 o
  10   1   0       38.96       38.25      8.93 o
  11   1   0      752.23      728.88     13.37 o
  12   1   0       41.54       34.80     11.57 o
  13   1   0       61.72       51.57     13.93 o
   0   2   0    62771.46    64612.98    619.15 o
   1   2   0     8393.47     8785.15     23.98 o
   2   2   0      964.41      937.98      4.09 o
   3   2   0     5750.27     5923.54     37.50 o
   4   2   0     3770.72     3850.93     25.37 o
   5   2   0      386.63      357.83      3.21 o
   6   2   0      344.11      347.39      4.56 o
   7   2   0        7.10        7.28      5.38 o
   8   2   0        6.70        9.65      6.03 o
   9   2   0      133.33      135.33      7.80 o
  10   2   0       55.38       64.57     10.53 o
  11   2   0      503.14      485.48     13.55 o
  12   2   0        5.90       -0.48     12.82 o
  13   2   0      122.59      148.85     17.74 o
   1   3   0       56.91       63.69      3.74 o
   2   3   0     1238.90     1253.50     14.83 o
   3   3   0      649.71      721.79      7.30 o
   4   3   0     2206.79     2091.19     25.59 o
   5   3   0      296.78      328.79      7.30 o
   6   3   0     3000.83     2949.67     41.12 o
   7   3   0       31.31       35.08      6.90 o
   8   3   0     2045.02     2009.38     27.06 o
   9   3   0       21.20       22.59      9.10 o
  10   3   0      255.46      276.69     12.60 o
  11   3   0       89.56       95.28     13.11 o
  12   3   0      144.29      166.16     14.02 o
  13   3   0        2.41       14.39     22.41 o
   0   4   0        6.31        8.85      4.92 o
   1   4   0     1278.67     1263.20     16.63 o
   2   4   0      329.77      353.75      5.30 o
   3   4   0     3010.67     3021.98     41.72 o
   4   4   0      139.59      143.46      5.43 o
   5   4   0      418.32      426.01      7.99 o
   6   4   0        6.74        6.11      7.20 o
   7   4   0        5.79        4.10      7.46 o
   8   4   0        0.35       -1.43      9.84 o
   9   4   0       89.83      106.44     11.18 o
  10   4   0        1.01        4.12     11.67 o
  11   4   0      182.46      192.40     13.34 o
  12   4   0       35.00       42.25     21.54 o
   1   5   0        1.82        1.00      4.56 o
   2   5   0      423.68      442.20      6.82 o
   3   5   0      863.52      849.73     15.35 o
   4   5   0      303.33      294.22      7.98 o
   5   5   0      470.65      479.75     13.00 o
   6   5   0      337.81      342.71     10.88 o
   7   5   0      410.95      398.08     11.64 o
   8   5   0      381.18      366.23     11.00 o
   9   5   0      366.18      354.64     11.83 o
  10   5   0       23.84       28.30     12.93 o
  11   5   0      102.24      113.48     15.66 o
   0   6   0     1484.38     1579.76     19.59 o
   1   6   0       89.45       82.19      6.78 o
   2   6   0      265.87      277.55      7.31 o
   3   6   0      191.51      185.64      8.40 o
   4   6   0      597.39      595.30     14.78 o
   5   6   0        2.57        0.90     10.10 o
   6   6   0        1.22        0.63     10.19 o
   7   6   0        0.24       -0.37     12.36 o
   8   6   0       35.50       26.15     12.40 o
   9   6   0        0.15        4.27     12.72 o
  10   6   0        2.98        7.91     19.19 o
   1   7   0       60.63       56.37      9.50 o
   2   7   0        4.49        9.26     10.39 o
   3   7   0      176.42      189.77     10.46 o
   4   7   0       55.77       62.69     10.19 o
   5   7   0       30.44       34.93     12.61 o
   6   7   0       37.83       39.07     12.73 o
   7   7   0      171.58      178.58     12.67 o
   8   7   0       14.85       19.56     14.17 o
   9   7   0      117.86      130.04     26.22 o
   0   8   0      700.52      667.13     18.94 o
   1   8   0       19.00       18.67     11.34 o
   2   8   0        3.94        0.93     12.01 o
   3   8   0        4.79       17.97     15.85 o
   4   8   0       52.30       57.60     15.81 o
   5   8   0       36.38       40.05     15.61 o
   6   8   0       21.10       23.40     16.64 o
   7   8   0        3.47       -9.13     30.94 o
   1   9   0       83.50       72.07     16.14 o
   2   9   0        0.63       -1.33     16.36 o
   3   9   0        0.93       -1.00     19.98 o
   4   9   0       10.18        5.96     44.98 o
 -13   0   1      225.90      230.98     21.99 o
 -11   0   1     3266.42     3076.08     31.90 o
  -9   0   1     3285.72     3191.07     57.11 o
  -7   0   1     4106.47     4252.63     32.40 o
  -5   0   1     8561.60     8495.61     57.49 o
  -3   0   1       48.11       40.57      2.34 o
  -1   0   1      623.00      512.86      5.29 o
   1   0   1      249.88      247.84     14.93 o
   3   0   1     3167.25     3093.56     17.77 o
   5   0   1     5867.11     5946.25     20.54 o
   7   0   1      873.05      800.82     10.21 o
   9   0   1     1991.54     1955.81     19.98 o
  11   0   1      267.27      297.29     15.78 o
  13   0   1       92.34       80.32     19.43 o
 -14   1   1       48.48       63.64     48.44 o
 -13   1   1        4.59        4.36     14.06 o
 -12   1   1       23.17       30.03     13.61 o
 -11   1   1       33.44       48.31     11.49 o
 -10   1   1        2.64        2.75      9.66 o
  -9   1   1        0.57        1.51      7.01 o
  -8   1   1      179.35      180.05      6.14 o
  -7   1   1      112.71      115.80      4.18 o
  -6   1   1     3680.05     3899.10     21.36 o
  -5   1   1       92.29       83.40      3.08 o
  -4   1   1     7205.34     7315.21     42.34 o
  -3   1   1     1436.74     1440.31      8.58 o
  -2   1   1      530.24      525.45      3.37 o
  -1   1   1      402.56      388.83     16.45 o
   1   1   1     4232.72     4467.05     29.30 o
   2   1   1    17145.68    18180.06     87.80 o
   3   1   1     3703.19     3869.15     15.98 o
   4   1   1       42.29       64.37      2.12 o
   5   1   1     1110.92     1202.24      7.77 o
   6   1   1       20.97       10.73      3.14 o
   7   1   1       20.93       22.22      4.63 o
   8   1   1      154.28      155.53      5.88 o
   9   1   1       32.87       31.97      7.18 o
  10   1   1       31.32       45.65      8.83 o
  11   1   1       50.44       51.73     10.51 o
  12   1   1      207.63      227.20     12.14 o
  13   1   1      109.97      104.11     15.10 o
 -13   2   1        2.34        5.73     15.80 o
 -12   2   1      644.98      670.89     16.47 o
 -11   2   1      802.39      802.90     18.31 o
 -10   2   1      618.23      612.84     13.12 o
  -9   2   1      928.85      931.48     12.39 o
  -8   2   1     1329.40     1336.83     11.40 o
  -7   2   1     1647.50     1733.06      8.26 o
  -6   2   1     2262.65     2208.85      9.29 o
  -5   2   1     2249.77     2192.83     10.45 o
  -4   2   1      196.66      162.18      4.99 o
  -3   2   1       72.39       67.83      2.52 o
  -2   2   1      898.50      984.90      7.20 o
  -1   2   1     2877.76     3024.00     13.64 o
   0   2   1    15292.67    16056.58     75.74 o
   1   2   1     3966.05     4422.73     29.52 o
   2   2   1     2030.86     2032.77     12.64 o
   3   2   1      649.73      599.78      6.83 o
   4   2   1     2790.07     2784.66     31.40 o
   5   2   1     2788.11     2870.06     30.39 o
   6   2   1     1485.82     1416.66     19.98 o
   7   2   1      293.85      281.02      7.45 o
   8   2   1     1714.86     1688.87     12.41 o
   9   2   1      504.52      518.73      9.71 o
  10   2   1     1078.76     1021.84     17.00 o
  11   2   1      209.14      233.58     11.95 o
  12   2   1       32.82       29.80     11.56 o
  13   2   1      134.11      116.33     17.83 o
 -13   3   1        7.82       19.73     21.95 o
 -12   3   1       21.01       25.66     15.24 o
 -11   3   1        0.55        1.15     14.14 o
 -10   3   1       39.21       36.29     11.28 o
  -9   3   1      229.84      222.76      9.94 o
  -8   3   1        8.68        4.98      8.20 o
  -7   3   1      237.14      221.75      7.57 o
  -6   3   1       11.10        9.91      5.26 o
  -5   3   1      313.17      267.56      5.13 o
  -4   3   1      734.28      794.21      8.10 o
  -3   3   1     6963.00     6975.88     43.89 o
  -2   3   1      281.14      321.06      3.52 o
  -1   3   1     2906.97     2928.82     12.87 o
   0   3   1      857.75      958.89     13.20 o
   1   3   1     3769.74     4079.88     39.32 o
   2   3   1      127.66      132.99      3.80 o
   3   3   1     2604.00     2667.60     30.74 o
   4   3   1      823.98      856.18     14.49 o
   5   3   1     1653.47     1763.68     27.96 o
   6   3   1       45.03       46.93      5.36 o
   7   3   1       12.23       14.29      6.92 o
   8   3   1        1.17        2.66      7.66 o
   9   3   1      178.31      182.58      9.13 o
  10   3   1       12.44       13.60     11.16 o
  11   3   1      219.76      248.28     12.56 o
  12   3   1        0.84       -3.45     15.74 o
  13   3   1      240.88      253.09     48.92 o
 -12   4   1      196.21      209.52     14.12 o
 -11   4   1       13.92       13.25     15.07 o
 -10   4   1      218.86      243.12     13.08 o
  -9   4   1      100.00      104.87     11.00 o
  -8   4   1     1417.98     1399.07     23.72 o
  -7   4   1        7.09        8.01      9.92 o
  -6   4   1     1178.70     1180.19     12.89 o
  -5   4   1        1.55        3.13      6.20 o
  -4   4   1       39.31       29.53      4.84 o
  -3   4   1        7.56        4.97      2.71 o
  -2   4   1        1.37       10.69      3.46 o
  -1   4   1       12.60       11.72      3.65 o
   0   4   1     1771.69     1934.25     25.17 o
   1   4   1      914.27     1028.25     14.15 o
   2   4   1      226.21      211.32      3.77 o
   3   4   1       53.97       60.48      4.18 o
   4   4   1     1901.49     1914.42     31.03 o
   5   4   1       21.39       17.10      4.88 o
   6   4   1     1129.45     1163.74     21.12 o
   7   4   1       45.04       45.18      7.61 o
   8   4   1      734.73      810.76     17.76 o
   9   4   1       62.96       54.95      9.81 o
  10   4   1     1177.06     1219.10     44.07 o
  11   4   1        0.33        1.71     15.16 o
  12   4   1      121.10      127.96     28.00 o
 -11   5   1       22.01        7.27     14.36 o
 -10   5   1       13.23       15.80     12.73 o
  -9   5   1      312.81      279.01     12.19 o
  -8   5   1      166.85      153.89     10.58 o
  -7   5   1       57.13       65.86      9.74 o
  -6   5   1      407.98      428.39     10.35 o
  -5   5   1       23.67       26.39      9.27 o
  -4   5   1      492.67      458.05     13.38 o
  -3   5   1     1067.21     1070.71     10.62 o
  -2   5   1     2847.40     2970.15     24.78 o
  -1   5   1      448.85      461.67      7.52 o
   0   5   1     2012.88     2130.58     24.06 o
   1   5   1      247.23      253.98      5.55 o
   2   5   1      836.24      868.92      8.39 o
   3   5   1      463.38      463.19     10.42 o
   4   5   1      149.31      157.87      6.33 o
   5   5   1      210.77      208.22      8.71 o
   6   5   1      107.35      110.93      9.62 o
   7   5   1        2.45        0.83      9.67 o
   8   5   1       14.39       14.73     11.24 o
   9   5   1       38.65       31.92     11.04 o
  10   5   1       24.26       34.22     14.66 o
  11   5   1       34.22       58.80     25.36 o
 -10   6   1        0.44        2.68     13.03 o
  -9   6   1      205.22      227.56     13.45 o
  -8   6   1      140.77      124.01     12.85 o
  -7   6   1      142.81      140.04     12.91 o
  -6   6   1       24.66       23.51     12.50 o
  -5   6   1       41.15       48.95     11.14 o
  -4   6   1        0.13        3.00      9.61 o
  -3   6   1       19.63       22.20      8.26 o
  -2   6   1       10.06        5.26      6.63 o
  -1   6   1       64.52       66.68      6.84 o
   0   6   1      156.51      147.96      8.29 o
   1   6   1       85.48       89.25      7.36 o
   2   6   1        7.42        9.16      6.91 o
   3   6   1      184.42      186.10      7.73 o
   4   6   1        1.57       -0.94      8.68 o
   5   6   1      322.49      372.18     17.19 o
   6   6   1        0.99        1.22     11.03 o
   7   6   1       98.65      118.89     12.53 o
   8   6   1        0.58        4.59     13.71 o
   9   6   1      170.18      172.82     15.32 o
  10   6   1      154.11      148.23     22.87 o
  -9   7   1       38.15       20.52     18.19 o
  -8   7   1       70.56       67.08     12.95 o
  -7   7   1        4.37        8.42     13.09 o
  -6   7   1       68.37       77.86     12.79 o
  -5   7   1       32.02       31.74     12.00 o
  -4   7   1      228.46      246.17     10.46 o
  -3   7   1       77.45       85.98      9.72 o
  -2   7   1      512.70      510.72     12.25 o
  -1   7   1       24.03       28.99      9.30 o
   0   7   1      512.17      550.72     11.54 o
   1   7   1       35.35       40.96     10.55 o
   2   7   1      347.62      373.24     11.26 o
   3   7   1      141.31      149.15     11.64 o
   4   7   1       27.48       35.91     11.39 o
   5   7   1        0.32        0.05     12.86 o
   6   7   1       67.10       64.50     12.62 o
   7   7   1        0.85        3.44     14.03 o
   8   7   1        0.55        5.81     13.95 o
   9   7   1       29.80       34.72     42.40 o
  -7   8   1        1.82        4.79     18.30 o
  -6   8   1       22.63       20.51     14.29 o
  -5   8   1        0.52        7.98     15.26 o
  -4   8   1        0.23        8.12     16.05 o
  -3   8   1        0.22        5.85     12.40 o
  -2   8   1        0.02        2.96     11.60 o
  -1   8   1       36.32       42.75     12.05 o
   0   8   1       17.20       20.41     10.85 o
   1   8   1       47.50       42.86     13.93 o
   2   8   1        0.50        2.45     13.26 o
   3   8   1       14.43       11.83     16.04 o
   4   8   1       52.70       55.79     16.86 o
   5   8   1        8.70       16.56     14.97 o
   6   8   1       19.14       33.06     22.70 o
  -4   9   1       21.84       28.43     41.41 o
  -3   9   1       22.70       38.16     21.68 o
  -2   9   1        0.28        1.90     18.89 o
  -1   9   1        1.03       -3.09     15.98 o
   0   9   1       19.01       14.99     18.65 o
   1   9   1      134.30      152.03     16.68 o
   2   9   1       13.40       13.00     15.90 o
   3   9   1        0.59        9.40     28.02 o
 -14   0   2       72.51       87.69     55.61 o
 -12   0   2       13.12       24.08     16.63 o
 -10   0   2       13.87       20.96     12.74 o
  -8   0   2      420.76      394.52     11.07 o
  -6   0   2     1347.66     1268.85     11.95 o
  -4   0   2     6209.10     6117.86     43.15 o
  -2   0   2    11296.58    10081.91    152.40 o
   0   0   2       74.09       36.46     10.28 o
   2   0   2    15881.16    16052.89    158.70 o
   4   0   2     1807.01     1940.69     15.37 o
   6   0   2      367.35      473.04      7.05 o
   8   0   2      888.62      869.00     12.56 o
  10   0   2     1763.35     1686.49     27.80 o
  12   0   2      159.13      174.89     17.18 o
 -14   1   2        2.80        8.39     45.04 o
 -13   1   2       44.16       47.41     13.70 o
 -12   1   2      229.42      220.44     13.77 o
 -11   1   2      425.54      452.71     13.08 o
 -10   1   2      521.66      528.80     11.24 o
  -9   1   2     1868.39     1883.71     23.35 o
  -8   1   2      670.81      660.21      8.12 o
  -7   1   2     1838.99     1801.27     12.42 o
  -6   1   2      110.22      106.32      3.79 o
  -5   1   2     1975.57     2088.35     11.43 o
  -4   1   2      450.98      450.05      3.55 o
  -3   1   2      362.84      359.44      3.34 o
  -2   1   2      132.43      145.18      1.62 o
  -1   1   2     7765.49     7829.08     46.35 o
   0   1   2     1176.97     1092.25     22.17 o
   1   1   2    24806.21    24054.27    154.87 o
   2   1   2    11991.31    12093.19     83.03 o
   3   1   2     4838.11     4811.17     30.74 o
   4   1   2     1216.77     1205.41      9.90 o
   5   1   2    11193.49    11573.54     71.01 o
   6   1   2     1098.26     1048.24     11.36 o
   7   1   2     1641.94     1619.08     18.22 o
   8   1   2      213.25      215.03      6.27 o
   9   1   2      114.46      136.12      7.82 o
  10   1   2      176.15      173.93      9.21 o
  11   1   2       58.25       61.85      9.54 o
  12   1   2        1.24       -1.41     10.78 o
  13   1   2        6.30        9.97     15.10 o
 -13   2   2        6.02        2.27     17.64 o
 -12   2   2       27.19       22.92     14.99 o
 -11   2   2       17.11       15.63     11.94 o
 -10   2   2       10.81       12.47     10.44 o
  -9   2   2      122.86      122.16      9.59 o
  -8   2   2      235.84      238.88      8.88 o
  -7   2   2      409.86      413.04      5.84 o
  -6   2   2      251.10      216.14      5.41 o
  -5   2   2     2840.80     2727.93     15.60 o
  -4   2   2      992.22      936.45      5.14 o
  -3   2   2     3005.22     3049.54     18.03 o
  -2   2   2     6474.77     6563.26     32.54 o
  -1   2   2    27397.58    27968.88    123.23 o
   0   2   2     1648.40     1597.32     10.02 o
   1   2   2     1337.63     1304.65     14.29 o
   2   2   2     7573.36     7637.29     48.82 o
   3   2   2     5153.85     5302.87     24.19 o
   4   2   2      228.33      235.69      2.98 o
   5   2   2      384.71      444.61      5.59 o
   6   2   2      102.20      121.85      3.84 o
   7   2   2        1.43        4.36      5.33 o
   8   2   2      211.02      217.05      6.57 o
   9   2   2      543.67      548.49     12.01 o
  10   2   2      637.86      621.37     11.53 o
  11   2   2       36.19       53.56     11.30 o
  12   2   2      112.07      115.28     13.93 o
  13   2   2      140.20      127.69     22.16 o
 -13   3   2        4.13       -9.18     26.83 o
 -12   3   2      432.59      457.88     16.27 o
 -11   3   2      105.56       91.76     13.13 o
 -10   3   2      596.20      605.46     13.78 o
  -9   3   2       40.77       32.79      9.50 o
  -8   3   2     1348.45     1329.09     12.95 o
  -7   3   2      149.31      161.22      7.14 o
  -6   3   2      527.37      514.94      7.24 o
  -5   3   2        2.20        2.02      4.15 o
  -4   3   2      609.81      599.21      7.69 o
  -3   3   2      144.26      160.97      3.06 o
  -2   3   2     1357.35     1435.26      7.55 o
  -1   3   2     2726.26     2862.78     11.58 o
   0   3   2     1209.55     1182.35     10.12 o
   1   3   2     1087.34     1191.69     12.30 o
   2   3   2    11038.50    11271.32     69.67 o
   3   3   2      436.21      472.68      5.56 o
   4   3   2      608.84      560.18      6.70 o
   5   3   2      293.56      318.91      5.46 o
   6   3   2     2722.95     2612.64     44.28 o
   7   3   2       62.50       64.59      6.95 o
   8   3   2      669.54      715.66     15.33 o
   9   3   2        2.55        0.80      8.31 o
  10   3   2      339.40      340.09     13.80 o
  11   3   2       16.61       13.32     13.20 o
  12   3   2        5.06        2.41     18.06 o
 -12   4   2        3.84        2.19     14.77 o
 -11   4   2        8.15        7.43     12.09 o
 -10   4   2        0.17       -5.31     12.15 o
  -9   4   2       86.20       75.58     11.71 o
  -8   4   2       64.86       59.65     10.57 o
  -7   4   2      466.71      438.28     11.08 o
  -6   4   2      352.29      348.64      9.28 o
  -5   4   2     1496.13     1433.58     13.05 o
  -4   4   2      362.84      365.00      5.03 o
  -3   4   2     1348.92     1291.50     10.83 o
  -2   4   2        7.89        8.28      2.93 o
  -1   4   2    18597.60    19335.33     95.77 o
   0   4   2      190.57      193.27      4.26 o
   1   4   2     2602.07     2685.60     34.11 o
   2   4   2       44.52       48.56      3.24 o
   3   4   2     1941.32     1931.07     26.11 o
   4   4   2        0.18       -0.34      4.53 o
   5   4   2        8.21       13.47      5.11 o
   6   4   2      190.31      194.44      8.26 o
   7   4   2       54.45       60.72      7.86 o
   8   4   2       72.08       72.55      9.10 o
   9   4   2      398.40      416.46     16.43 o
  10   4   2       12.19       19.32     15.23 o
  11   4   2       30.97       51.82     16.97 o
 -12   5   2       84.79      109.29     34.11 o
 -11   5   2      122.34      115.43     13.62 o
 -10   5   2       35.75       39.67     11.64 o
  -9   5   2      336.66      335.95     11.80 o
  -8   5   2      268.75      272.72     11.23 o
  -7   5   2     1209.81     1202.57     14.92 o
  -6   5   2       80.59       77.35      9.02 o
  -5   5   2      345.98      345.28      9.73 o
  -4   5   2       20.00       19.40      7.52 o
  -3   5   2       18.87       18.39      6.44 o
  -2   5   2      228.66      258.71      7.11 o
  -1   5   2      147.32      140.85      5.43 o
   0   5   2       13.42       11.18      4.94 o
   1   5   2       32.15       34.99      5.39 o
   2   5   2     1029.34     1047.71     17.62 o
   3   5   2      361.05      369.77      7.46 o
   4   5   2       17.38       17.85      6.14 o
   5   5   2      509.72      526.51     14.29 o
   6   5   2      375.89      392.32     16.93 o
   7   5   2       97.42      110.04     11.74 o
   8   5   2       56.13       71.21     12.67 o
   9   5   2        5.00       13.37     13.43 o
  10   5   2       18.14       26.67     16.06 o
  11   5   2       29.84       47.28     46.08 o
 -11   6   2        2.39        4.45     23.80 o
 -10   6   2        1.91       -0.50     14.90 o
  -9   6   2       11.96       16.01     13.07 o
  -8   6   2      264.77      253.16     13.95 o
  -7   6   2        0.22        1.61     12.51 o
  -6   6   2      434.45      440.62     14.12 o
  -5   6   2       25.83       19.82     10.34 o
  -4   6   2      336.25      335.91     11.58 o
  -3   6   2       23.20       24.64      7.38 o
  -2   6   2      346.03      366.31      8.04 o
  -1   6   2      865.94      828.41     11.12 o
   0   6   2      469.88      511.14      8.87 o
   1   6   2        3.86        3.68      7.24 o
   2   6   2      892.59      907.34     13.11 o
   3   6   2       93.70       92.71      7.87 o
   4   6   2        7.82        3.67      9.23 o
   5   6   2       30.31       34.64     10.71 o
   6   6   2       69.88       78.18     11.92 o
   7   6   2       23.78       27.66     13.30 o
   8   6   2       90.15      110.36     14.21 o
   9   6   2       36.15       38.30     14.26 o
  10   6   2      111.86      105.22     25.40 o
  -9   7   2      193.28      215.71     24.71 o
  -8   7   2       42.82       28.86     14.57 o
  -7   7   2      444.31      415.51     15.65 o
  -6   7   2        1.35        8.82     13.06 o
  -5   7   2      181.55      180.14     13.37 o
  -4   7   2        5.05        5.67     11.04 o
  -3   7   2       32.04       35.06     10.49 o
  -2   7   2       24.60       22.70      9.01 o
  -1   7   2       27.59       16.98      9.34 o
   0   7   2      120.01      111.27     10.55 o
   1   7   2      240.38      253.18     11.73 o
   2   7   2       13.32       12.03      9.85 o
   3   7   2      117.58      127.09     10.51 o
   4   7   2       90.50       94.51     13.38 o
   5   7   2      380.09      385.62     16.05 o
   6   7   2       13.22       20.18     13.56 o
   7   7   2        2.33        6.67     16.11 o
   8   7   2       34.01       34.56     17.85 o
  -7   8   2       26.62       16.40     17.08 o
  -6   8   2       43.53       51.27     15.30 o
  -5   8   2       11.02       17.13     15.03 o
  -4   8   2       10.62       16.11     13.19 o
  -3   8   2      139.68      141.67     13.78 o
  -2   8   2        8.51        8.21     12.83 o
  -1   8   2       15.56       24.40     13.92 o
   0   8   2        7.66        4.16     12.78 o
   1   8   2       84.18       76.21     12.88 o
   2   8   2      263.01      243.45     14.42 o
   3   8   2        4.53        9.12     15.71 o
   4   8   2        0.25        0.14     16.84 o
   5   8   2        4.35        8.07     14.65 o
   6   8   2       20.02       38.84     32.26 o
  -3   9   2       26.43       43.50     23.74 o
  -2   9   2       11.09        5.96     18.98 o
  -1   9   2       16.34       11.98     14.23 o
   0   9   2       96.37       88.28     16.48 o
   1   9   2       92.69       91.32     17.20 o
   2   9   2       69.89       70.68     25.19 o
 -13   0   3      421.96      444.34     21.37 o
 -11   0   3      206.03      212.77     16.77 o
  -9   0   3     4035.14     3970.66     26.18 o
  -7   0   3     2803.83     2709.93     12.64 o
  -5   0   3      498.66      519.88      6.23 o
  -3   0   3       36.58       63.52      2.95 o
  -1   0   3     2638.19     2660.95     24.42 o
   1   0   3     5374.83     5420.70     28.79 o
   3   0   3     6562.77     6692.33     58.06 o
   5   0   3     6470.53     6587.64     48.85 o
   7   0   3     2350.36     2483.84     29.81 o
   9   0   3      995.10      930.46     15.32 o
  11   0   3      287.00      233.34     16.63 o
  13   0   3       67.25       71.76     28.44 o
 -13   1   3       11.00       13.50     14.69 o
 -12   1   3       48.22       39.72     13.76 o
 -11   1   3      220.13      213.66     11.65 o
 -10   1   3     2006.05     1968.11     25.73 o
  -9   1   3      560.54      554.91      7.70 o
  -8   1   3     1673.23     1674.51     13.26 o
  -7   1   3     1867.93     1921.77     12.76 o
  -6   1   3     6232.81     6394.64     30.38 o
  -5   1   3     1012.64      998.36      6.91 o
  -4   1   3     6457.81     6323.46     32.73 o
  -3   1   3     3213.22     3206.27     15.27 o
  -2   1   3     3488.08     3477.48     19.06 o
  -1   1   3     1643.41     1614.58      6.17 o
   0   1   3     1361.21     1402.60      6.36 o
   1   1   3      144.58      142.90      1.65 o
   2   1   3     1177.41     1273.51      9.89 o
   3   1   3      384.97      424.29      3.94 o
   4   1   3        4.05        6.14      2.18 o
   5   1   3       39.42       48.28      2.89 o
   6   1   3      175.53      173.52      3.95 o
   7   1   3        9.76       10.23      5.19 o
   8   1   3      249.79      265.57      6.49 o
   9   1   3       25.65       28.59      7.87 o
  10   1   3      751.11      760.23     13.04 o
  11   1   3      200.77      214.67     10.53 o
  12   1   3      595.46      624.90     16.13 o
  13   1   3        9.46       28.99     42.04 o
 -13   2   3      282.77      298.85     21.08 o
 -12   2   3      204.88      199.16     15.74 o
 -11   2   3       90.72       85.39     12.53 o
 -10   2   3      992.05     1039.07     13.90 o
  -9   2   3     1092.61     1122.22     12.50 o
  -8   2   3      352.13      346.73      6.98 o
  -7   2   3      236.80      216.72      5.25 o
  -6   2   3     1787.27     1714.59     10.48 o
  -5   2   3       68.68       71.18      2.70 o
  -4   2   3       82.80       86.00      2.40 o
  -3   2   3       54.75       61.57      2.06 o
  -2   2   3        7.91       16.80      2.55 o
  -1   2   3     1065.18     1099.43      6.20 o
   0   2   3       23.23       30.63      1.94 o
   1   2   3     3739.95     3838.23     26.37 o
   2   2   3     6277.89     6242.65     43.07 o
   3   2   3      847.44      828.30      8.19 o
   4   2   3     4947.52     4839.30     27.35 o
   5   2   3      414.82      390.15      4.30 o
   6   2   3     1058.80     1058.72      9.22 o
   7   2   3      177.02      185.60      5.97 o
   8   2   3      817.67      793.90     11.42 o
   9   2   3      368.88      360.22      9.31 o
  10   2   3       16.17       23.88      9.21 o
  11   2   3       68.62       62.76     13.18 o
  12   2   3       48.46       40.93     13.90 o
  13   2   3        3.23       16.66     35.93 o
 -13   3   3       46.89       53.46     26.05 o
 -12   3   3        0.16       -4.98     14.56 o
 -11   3   3      195.70      175.99     12.48 o
 -10   3   3      108.72       91.69     11.77 o
  -9   3   3      718.93      722.01     13.01 o
  -8   3   3       87.16       88.91     10.00 o
  -7   3   3     4749.75     4768.58     30.10 o
  -6   3   3      626.06      627.28      7.08 o
  -5   3   3     4121.18     4074.99     30.60 o
  -4   3   3       23.31       17.74      2.52 o
  -3   3   3     5178.15     5061.18     17.85 o
  -2   3   3       35.92       35.20      2.79 o
  -1   3   3     2101.95     2058.69      9.54 o
   0   3   3      387.96      418.91      4.01 o
   1   3   3     1970.50     2009.38     18.22 o
   2   3   3     1439.29     1562.43     20.93 o
   3   3   3       57.98       60.06      2.73 o
   4   3   3       36.24       39.30      3.08 o
   5   3   3        3.18        9.49      4.14 o
   6   3   3        0.25        3.20      5.53 o
   7   3   3       59.64       58.53      7.29 o
   8   3   3       10.35        9.62      7.80 o
   9   3   3      109.38      128.00      9.89 o
  10   3   3        0.25        1.27     12.49 o
  11   3   3      505.93      511.92     21.80 o
  12   3   3       53.41       58.79     25.46 o
 -12   4   3      342.39      339.81     16.11 o
 -11   4   3       25.20       25.34     12.54 o
 -10   4   3      458.42      479.26     13.89 o
  -9   4   3        2.71        0.53     11.52 o
  -8   4   3        7.87        1.82     10.47 o
  -7   4   3      117.93      115.03      8.21 o
  -6   4   3      737.71      718.97      9.80 o
  -5   4   3       23.85       17.78      5.85 o
  -4   4   3        2.82       -0.72      4.10 o
  -3   4   3      514.32      518.66      5.47 o
  -2   4   3      316.93      317.29      4.12 o
  -1   4   3     1285.12     1336.95      9.25 o
   0   4   3      237.95      214.76      3.79 o
   1   4   3      198.39      190.36      3.91 o
   2   4   3     4200.12     4263.36     55.90 o
   3   4   3      860.31      869.25     14.50 o
   4   4   3     1574.35     1575.17     22.82 o
   5   4   3      628.26      602.91     12.46 o
   6   4   3      188.77      213.40      9.57 o
   7   4   3      374.79      375.68      9.21 o
   8   4   3      572.19      580.43     13.76 o
   9   4   3        2.15        0.83     11.64 o
  10   4   3        9.24       16.88     14.03 o
  11   4   3        1.23       -7.17     17.32 o
 -12   5   3        8.82       32.29     32.39 o
 -11   5   3       10.73        9.86     12.32 o
 -10   5   3        6.38        3.72     11.52 o
  -9   5   3       67.11       69.04     11.58 o
  -8   5   3       12.40        0.35      9.91 o
  -7   5   3      686.95      639.37     11.51 o
  -6   5   3      148.90      128.10      9.33 o
  -5   5   3      873.77      838.40     14.74 o
  -4   5   3      631.15      611.47     11.89 o
  -3   5   3      292.28      272.01      7.94 o
  -2   5   3       84.39       86.80      5.60 o
  -1   5   3       35.41       37.92      5.65 o
   0   5   3       52.46       68.44      5.75 o
   1   5   3      140.25      149.38      5.65 o
   2   5   3       66.33       73.73      5.98 o
   3   5   3        7.69       11.38      5.49 o
   4   5   3      259.65      267.20      9.20 o
   5   5   3        2.31       -1.44      9.03 o
   6   5   3       66.39       71.34     11.02 o
   7   5   3        0.60        1.42     11.45 o
   8   5   3      302.41      317.66     14.22 o
   9   5   3       27.43       42.32     14.15 o
  10   5   3      177.43      185.28     19.23 o
 -11   6   3       20.27       44.97     33.84 o
 -10   6   3        1.15        0.95     14.61 o
  -9   6   3       76.37       91.53     14.79 o
  -8   6   3       50.66       48.28     13.19 o
  -7   6   3       62.81       74.82     11.86 o
  -6   6   3      146.40      136.25     11.35 o
  -5   6   3       40.20       41.63     10.50 o
  -4   6   3        0.93       -1.41      9.32 o
  -3   6   3      367.22      346.87      9.14 o
  -2   6   3       30.85       32.10      7.33 o
  -1   6   3     1646.02     1671.11     19.42 o
   0   6   3      300.58      309.75      8.22 o
   1   6   3      698.42      737.81     13.20 o
   2   6   3      146.36      145.06      7.96 o
   3   6   3      520.57      543.13     14.99 o
   4   6   3      147.97      152.84      9.40 o
   5   6   3      332.63      381.01     20.26 o
   6   6   3       20.45       26.88     13.25 o
   7   6   3      263.65      309.55     15.49 o
   8   6   3      130.22      153.68     14.79 o
   9   6   3       12.35       24.74     15.25 o
  10   6   3        5.55        8.27     38.44 o
  -9   7   3        0.04        5.80     26.46 o
  -8   7   3        9.98        0.28     13.48 o
  -7   7   3       22.19       42.46     14.23 o
  -6   7   3       96.22      114.85     13.78 o
  -5   7   3        0.31        1.59     11.80 o
  -4   7   3      139.81      144.47     11.53 o
  -3   7   3       43.63       50.03      9.98 o
  -2   7   3       23.22       28.48      9.90 o
  -1   7   3      185.93      170.86      9.73 o
   0   7   3        4.06        9.10      9.56 o
   1   7   3      228.81      224.84     10.19 o
   2   7   3       37.04       46.67      9.18 o
   3   7   3      213.32      211.78     11.97 o
   4   7   3      111.90      116.25     16.34 o
   5   7   3        7.54       22.47     14.76 o
   6   7   3       11.28       13.14     13.68 o
   7   7   3        5.94       17.52     15.77 o
   8   7   3       88.90       97.20     29.83 o
  -7   8   3       25.71       25.23     17.97 o
  -6   8   3       12.59       14.90     13.13 o
  -5   8   3       14.34       17.32     13.48 o
  -4   8   3        3.57        4.52     14.40 o
  -3   8   3       50.73       40.02     13.80 o
  -2   8   3        8.28       16.68     12.34 o
  -1   8   3      104.00       89.71     12.66 o
   0   8   3      183.02      176.98     12.53 o
   1   8   3       23.31       29.55     12.56 o
   2   8   3       52.56       61.67     14.04 o
   3   8   3       20.22       26.08     15.24 o
   4   8   3        0.78        3.42     17.10 o
   5   8   3       88.75       89.63     16.28 o
   6   8   3        1.79       26.50     32.36 o
  -4   9   3        0.41        9.73     30.24 o
  -3   9   3       41.65       41.65     28.32 o
  -2   9   3        0.40        2.91     17.67 o
  -1   9   3      111.74       94.60     16.67 o
   0   9   3       10.98        4.47     18.96 o
   1   9   3       22.01       20.20     22.13 o
   2   9   3        4.30        4.51     22.00 o
 -14   0   4        0.50       -6.82     41.98 o
 -12   0   4      173.78      163.91     17.68 o
 -10   0   4      662.44      624.99     12.84 o
  -8   0   4      600.99      563.00      9.39 o
  -6   0   4     7184.57     6823.24     43.99 o
  -4   0   4     6029.95     6037.84     46.80 o
  -2   0   4    17711.98    16170.13    117.64 o
   0   0   4     2453.51     2314.06     10.59 o
   2   0   4      570.24      567.05      8.12 o
   4   0   4      186.31      195.22      5.00 o
   6   0   4     2215.40     2296.23     28.74 o
   8   0   4     1215.93     1277.29     16.28 o
  10   0   4      123.90      163.12     15.47 o
  12   0   4      588.05      588.66     19.43 o
 -13   1   4      714.50      728.51     18.39 o
 -12   1   4       49.34       49.04     12.64 o
 -11   1   4       63.66       55.65     10.97 o
 -10   1   4       38.39       32.32      8.09 o
  -9   1   4      863.81      814.06      8.48 o
  -8   1   4      268.76      261.14      6.36 o
  -7   1   4       59.89       58.29      4.28 o
  -6   1   4      129.36      121.88      5.83 o
  -5   1   4      100.82       95.43      2.08 o
  -4   1   4      248.83      278.68      2.51 o
  -3   1   4     3510.10     3602.74     16.00 o
  -2   1   4      581.53      585.95      4.20 o
  -1   1   4     4901.47     4833.49     22.20 o
   0   1   4     1145.76     1169.80      5.84 o
   1   1   4    15590.06    15282.92    123.08 o
   2   1   4      405.05      384.66      3.00 o
   3   1   4     4263.62     4186.67     19.49 o
   4   1   4     1400.36     1385.66     12.05 o
   5   1   4     5205.51     5100.98     31.47 o
   6   1   4      393.02      392.20      5.12 o
   7   1   4     2510.32     2587.54     19.09 o
   8   1   4       42.31       43.90      5.97 o
   9   1   4        4.26       10.82      8.63 o
  10   1   4        0.30        5.17      9.52 o
  11   1   4       39.17       47.55     11.51 o
  12   1   4        9.68       24.00     14.67 o
 -13   2   4        3.53        7.15     16.81 o
 -12   2   4       25.90       25.98     15.44 o
 -11   2   4        3.17        6.58     11.70 o
 -10   2   4       64.95       76.72      9.96 o
  -9   2   4     1767.18     1748.54     13.93 o
  -8   2   4       59.39       68.90      6.48 o
  -7   2   4     3192.20     3067.32     32.01 o
  -6   2   4      969.42      911.69      7.94 o
  -5   2   4     4294.78     4293.97     19.76 o
  -4   2   4     1011.87      967.47      8.90 o
  -3   2   4     2696.45     2658.14     13.22 o
  -2   2   4     2670.32     2634.34     10.29 o
  -1   2   4     2951.12     2934.90     14.81 o
   0   2   4        7.65       12.76      2.16 o
   1   2   4     2040.03     2049.90     14.32 o
   2   2   4       14.01       11.40      1.95 o
   3   2   4       13.71       14.61      1.76 o
   4   2   4      120.66      129.61      3.37 o
   5   2   4      578.10      550.53      5.05 o
   6   2   4      355.10      359.46      4.94 o
   7   2   4      935.41      927.55     11.09 o
   8   2   4      284.09      294.70      7.21 o
   9   2   4      389.46      425.06     12.00 o
  10   2   4        5.86       20.93     11.39 o
  11   2   4      271.51      285.91     13.61 o
  12   2   4      125.24      133.80     15.78 o
 -13   3   4       73.26       82.36     19.35 o
 -12   3   4      233.34      222.65     16.61 o
 -11   3   4       21.67       24.62     11.85 o
 -10   3   4      605.81      613.46     13.56 o
  -9   3   4      321.65      333.15     11.77 o
  -8   3   4     1027.04     1042.44     18.68 o
  -7   3   4       33.10       37.63      6.60 o
  -6   3   4       68.08       81.41      6.01 o
  -5   3   4       32.44       36.86      3.89 o
  -4   3   4      222.42      258.16      3.52 o
  -3   3   4      130.82      138.47      3.47 o
  -2   3   4     1452.66     1418.89      9.75 o
  -1   3   4       27.89       35.02      2.43 o
   0   3   4     5253.34     5446.08     30.89 o
   1   3   4      668.18      690.68      5.03 o
   2   3   4     4369.84     4281.23     42.20 o
   3   3   4      390.54      400.85      6.88 o
   4   3   4     7941.08     7777.27     36.00 o
   5   3   4      156.73      156.19      5.12 o
   6   3   4      671.75      670.23      9.21 o
   7   3   4       10.40       12.97      8.16 o
   8   3   4       10.63        8.94      8.87 o
   9   3   4      158.48      136.15     10.42 o
  10   3   4        7.07        5.22     12.20 o
  11   3   4        0.98        3.18     14.30 o
  12   3   4       44.08       49.54     46.36 o
 -12   4   4       22.86        8.67     12.71 o
 -11   4   4        3.25        2.94     13.23 o
 -10   4   4      207.08      199.78     13.35 o
  -9   4   4      727.37      688.02     13.94 o
  -8   4   4      523.60      514.67     11.07 o
  -7   4   4      964.55      947.96     10.44 o
  -6   4   4      366.84      374.82      7.80 o
  -5   4   4     1491.42     1455.61     14.09 o
  -4   4   4      646.74      679.71      7.08 o
  -3   4   4     1591.51     1513.36     11.61 o
  -2   4   4      938.20      992.80      8.99 o
  -1   4   4      403.12      353.32      5.08 o
   0   4   4      303.13      342.21      5.49 o
   1   4   4      481.94      501.03      6.11 o
   2   4   4        5.02        2.92      4.35 o
   3   4   4       35.04       45.34      4.90 o
   4   4   4      130.66      119.38      6.61 o
   5   4   4      104.40       98.02      6.71 o
   6   4   4        7.30        7.32     10.17 o
   7   4   4      201.16      216.77     10.98 o
   8   4   4        8.25        5.17     10.94 o
   9   4   4      143.42      151.56     11.44 o
  10   4   4       84.65       79.22     14.58 o
  11   4   4      142.03      183.83     45.55 o
 -12   5   4       13.82       24.15     20.77 o
 -11   5   4       74.44       76.24     13.53 o
 -10   5   4      188.40      179.72     12.13 o
  -9   5   4       24.71       11.29     11.25 o
  -8   5   4       97.24       92.53     10.53 o
  -7   5   4       33.19       21.46      9.88 o
  -6   5   4        7.73        0.58      9.27 o
  -5   5   4        5.20       -0.17      9.57 o
  -4   5   4      161.33      157.33      8.54 o
  -3   5   4       61.81       51.66      8.08 o
  -2   5   4      321.56      297.94      6.44 o
  -1   5   4      940.67      941.33     10.31 o
   0   5   4     1806.65     1839.42     17.60 o
   1   5   4     1765.83     1817.36     26.16 o
   2   5   4      800.86      819.13     16.60 o
   3   5   4     1330.98     1337.37     24.08 o
   4   5   4     2776.35     2766.98     59.46 o
   5   5   4      422.77      426.10     12.15 o
   6   5   4       19.53       30.43     11.17 o
   7   5   4      286.12      317.53     12.95 o
   8   5   4        2.10        8.41     10.72 o
   9   5   4      156.37      155.03     15.77 o
  10   5   4        1.70       10.98     23.69 o
 -10   6   4      185.87      166.23     15.78 o
  -9   6   4       53.91       46.11     13.57 o
  -8   6   4      131.54      126.22     12.63 o
  -7   6   4       75.25       84.47     12.41 o
  -6   6   4      421.02      437.02     12.70 o
  -5   6   4        1.10        0.47     10.43 o
  -4   6   4      809.90      833.54     14.01 o
  -3   6   4      128.39      122.19      9.03 o
  -2   6   4     1295.59     1313.17     15.48 o
  -1   6   4       16.39       20.58      8.28 o
   0   6   4      176.46      181.92      7.94 o
   1   6   4      134.66      129.61      8.19 o
   2   6   4       29.63       26.02      7.51 o
   3   6   4        2.27        1.18      8.99 o
   4   6   4       10.77       16.58     10.77 o
   5   6   4      154.97      160.42     12.19 o
   6   6   4        4.09        9.80     12.87 o
   7   6   4        0.21        7.48     13.44 o
   8   6   4       15.70       22.64     15.03 o
   9   6   4        6.75       -1.84     18.48 o
  -9   7   4        3.88        0.67     19.66 o
  -8   7   4      112.29      109.77     13.82 o
  -7   7   4       35.06       28.58     12.44 o
  -6   7   4        0.12       -2.15     12.84 o
  -5   7   4        2.97        9.51     12.40 o
  -4   7   4       33.19       28.78     11.71 o
  -3   7   4        5.76        8.86     10.08 o
  -2   7   4       65.78       49.90      9.51 o
  -1   7   4      186.75      193.49     10.79 o
   0   7   4      109.22       89.37     10.05 o
   1   7   4      456.86      442.71     11.51 o
   2   7   4       98.94      100.01     10.76 o
   3   7   4      334.69      348.17     13.55 o
   4   7   4       49.53       41.03     14.68 o
   5   7   4       89.74      104.82     16.26 o
   6   7   4       18.95       29.35     15.65 o
   7   7   4      269.56      303.36     16.81 o
   8   7   4        5.16       27.38     52.65 o
  -7   8   4        1.65        4.28     25.48 o
  -6   8   4       87.51       87.59     16.36 o
  -5   8   4      145.13      156.82     14.25 o
  -4   8   4       93.04       96.30     13.43 o
  -3   8   4        1.18        0.50     15.14 o
  -2   8   4      319.39      286.43     14.76 o
  -1   8   4        0.47        1.75     12.69 o
   0   8   4      118.26      111.04     14.00 o
   1   8   4        9.72        8.92     13.17 o
   2   8   4       21.52       11.82     13.20 o
   3   8   4        5.53       12.49     19.05 o
   4   8   4        1.99       11.76     15.02 o
   5   8   4       74.22       55.14     28.23 o
  -4   9   4        0.72       46.64     41.71 o
  -3   9   4        7.15       12.85     35.50 o
  -2   9   4       14.80        5.79     27.24 o
  -1   9   4        0.93        4.19     19.39 o
   0   9   4       12.09        9.02     18.60 o
   1   9   4        3.98       12.55     22.79 o
 -13   0   5      403.48      380.37     20.59 o
 -11   0   5      770.43      787.76     16.79 o
  -9   0   5     1403.71     1413.64     14.52 o
  -7   0   5        0.58        7.27      4.38 o
  -5   0   5     4901.04     5207.75     19.57 o
  -3   0   5      469.55      450.50      6.42 o
  -1   0   5     5670.38     5498.28     28.87 o
   1   0   5    13193.73    12996.09    110.37 o
   3   0   5     7369.55     7398.16     35.87 o
   5   0   5      252.19      252.92      6.45 o
   7   0   5     2319.76     2265.24     21.29 o
   9   0   5      134.31      125.67     13.03 o
  11   0   5       42.56       62.71     18.13 o
 -14   1   5       41.63       62.41     45.73 o
 -13   1   5        7.99        7.14     17.31 o
 -12   1   5      274.49      272.74     13.80 o
 -11   1   5       24.26       23.83      9.94 o
 -10   1   5      857.07      819.69     10.16 o
  -9   1   5       40.91       40.88      6.92 o
  -8   1   5     6916.06     6790.51     59.03 o
  -7   1   5     1215.07     1183.38      9.83 o
  -6   1   5     3322.49     3257.57     16.01 o
  -5   1   5     2655.59     2671.02     10.94 o
  -4   1   5    21128.46    21368.40    122.11 o
  -3   1   5      756.12      754.34      4.11 o
  -2   1   5     1799.02     1726.37      5.90 o
  -1   1   5       47.24       52.90      1.86 o
   0   1   5     1338.24     1357.05      5.57 o
   1   1   5      290.35      312.44      2.94 o
   2   1   5      990.00     1059.84      7.94 o
   3   1   5       98.75      105.92      2.59 o
   4   1   5      448.67      442.09      4.18 o
   5   1   5      150.91      153.19      4.26 o
   6   1   5      366.03      367.37      5.91 o
   7   1   5      995.27      988.67     11.57 o
   8   1   5      233.58      250.70      8.79 o
   9   1   5      306.33      308.27     10.03 o
  10   1   5      764.78      755.41     13.24 o
  11   1   5       79.71       79.89     12.37 o
  12   1   5       27.60       27.63     14.72 o
 -13   2   5       31.84       23.76     17.74 o
 -12   2   5      304.14      318.18     16.33 o
 -11   2   5       83.64      105.70     12.82 o
 -10   2   5      268.77      302.65     11.78 o
  -9   2   5      532.11      525.12      9.59 o
  -8   2   5       41.13       38.16      6.52 o
  -7   2   5      152.37      142.21      5.85 o
  -6   2   5      310.84      350.52      4.87 o
  -5   2   5      907.70      990.28      7.70 o
  -4   2   5     1589.72     1717.57      9.64 o
  -3   2   5      238.95      228.34      3.25 o
  -2   2   5     2272.21     2310.33      9.98 o
  -1   2   5      343.90      322.57      2.56 o
   0   2   5     4465.85     4507.26     25.66 o
   1   2   5     1855.47     1826.36     14.60 o
   2   2   5      780.99      682.99      6.06 o
   3   2   5     2422.80     2482.43     20.43 o
   4   2   5     2145.58     2041.80     12.79 o
   5   2   5      331.43      329.63      4.94 o
   6   2   5      202.78      202.85      5.15 o
   7   2   5     1538.15     1522.01     15.63 o
   8   2   5      180.59      173.78      8.44 o
   9   2   5       68.55       65.74     11.27 o
  10   2   5        3.76        8.48     11.97 o
  11   2   5       17.35       19.71     13.67 o
  12   2   5       12.47       22.44     31.00 o
 -13   3   5       50.67       30.67     23.40 o
 -12   3   5       35.66       35.13     13.49 o
 -11   3   5      401.48      416.86     14.17 o
 -10   3   5      187.11      184.46     12.03 o
  -9   3   5      427.66      426.74     11.80 o
  -8   3   5      286.20      279.73      8.12 o
  -7   3   5     2991.14     2914.16     36.65 o
  -6   3   5        0.56        2.64      5.77 o
  -5   3   5     3798.01     3754.76     37.82 o
  -4   3   5      744.62      829.38      8.35 o
  -3   3   5     1092.84     1006.90      5.85 o
  -2   3   5       22.83       31.15      2.87 o
  -1   3   5      134.40      113.82      3.03 o
   0   3   5       49.78       62.20      2.85 o
   1   3   5       67.91       75.87      2.97 o
   2   3   5      858.92      912.35      6.12 o
   3   3   5     1717.86     1660.18     10.61 o
   4   3   5       79.98       83.27      4.28 o
   5   3   5      421.43      404.66      6.67 o
   6   3   5       33.28       31.84      7.49 o
   7   3   5     1796.80     1753.67     19.00 o
   8   3   5        3.46       -1.19     10.34 o
   9   3   5      488.16      488.08     12.25 o
  10   3   5       54.96       56.53     13.40 o
  11   3   5      218.88      240.73     17.24 o
 -12   4   5       64.64       67.35     13.64 o
 -11   4   5       94.55       83.87     12.02 o
 -10   4   5      257.26      272.41     11.71 o
  -9   4   5      143.98      139.35     11.21 o
  -8   4   5      336.87      341.23      9.40 o
  -7   4   5        0.67        1.87      6.70 o
  -6   4   5       19.11       20.29      6.46 o
  -5   4   5       64.03       61.40      5.53 o
  -4   4   5      818.61      805.61      6.69 o
  -3   4   5        8.78        8.65      4.19 o
  -2   4   5      669.58      601.46      6.60 o
  -1   4   5      582.23      546.63      6.40 o
   0   4   5     1271.27     1266.90     11.53 o
   1   4   5      385.46      386.62      5.52 o
   2   4   5      107.11      100.06      5.53 o
   3   4   5      130.30      126.52      6.19 o
   4   4   5     2506.21     2453.16     30.55 o
   5   4   5       77.23       77.20      7.97 o
   6   4   5      400.80      399.67     10.18 o
   7   4   5      105.94       99.88     10.61 o
   8   4   5      151.58      157.95     12.19 o
   9   4   5       11.75        7.55     11.94 o
  10   4   5        3.77       -6.04     15.26 o
  11   4   5        0.11       16.72     43.17 o
 -12   5   5       49.55       95.72     36.42 o
 -11   5   5      205.28      210.57     15.09 o
 -10   5   5      111.39      117.39     13.28 o
  -9   5   5       52.57       47.83     12.31 o
  -8   5   5      878.27      855.02     16.43 o
  -7   5   5      656.28      640.48     15.43 o
  -6   5   5      399.73      386.25     11.54 o
  -5   5   5      481.45      450.14     11.58 o
  -4   5   5      484.75      453.59      9.53 o
  -3   5   5      163.14      147.56      7.18 o
  -2   5   5      251.35      253.76      6.62 o
  -1   5   5       99.94       98.94      5.84 o
   0   5   5      138.10      140.91      6.38 o
   1   5   5       73.04       86.96      6.69 o
   2   5   5       23.26       18.43      7.66 o
   3   5   5      558.66      538.04     11.53 o
   4   5   5      260.63      236.22      8.79 o
   5   5   5        5.89       12.16      9.64 o
   6   5   5       37.75       42.31     11.74 o
   7   5   5      254.42      283.36     13.93 o
   8   5   5        9.31        5.03     11.91 o
   9   5   5       40.85       45.99     15.23 o
  10   5   5        4.01       39.77     49.14 o
 -10   6   5       20.50       23.14     13.41 o
  -9   6   5       17.61       20.97     12.81 o
  -8   6   5        2.85        3.69     12.85 o
  -7   6   5       81.02       79.65     12.26 o
  -6   6   5       24.36        8.53     11.36 o
  -5   6   5      165.85      142.67     10.86 o
  -4   6   5       13.83       14.19     10.27 o
  -3   6   5       25.83       24.06      9.07 o
  -2   6   5       20.47       23.66      9.29 o
  -1   6   5      104.76      109.17      7.73 o
   0   6   5       44.46       37.58      7.97 o
   1   6   5      461.08      469.54     10.46 o
   2   6   5      196.12      183.93      9.29 o
   3   6   5      629.58      630.98     15.64 o
   4   6   5       14.89       19.86      9.93 o
   5   6   5      380.05      387.72     14.90 o
   6   6   5       37.10       39.60     14.12 o
   7   6   5       22.49       34.26     13.28 o
   8   6   5        1.10        5.11     15.72 o
   9   6   5        0.28      -19.02     26.51 o
  -9   7   5       48.01       41.03     26.08 o
  -8   7   5      438.43      428.73     16.72 o
  -7   7   5       26.95       21.76     15.44 o
  -6   7   5      155.19      166.84     15.53 o
  -5   7   5        0.20       -1.32     12.33 o
  -4   7   5      295.02      299.76     12.09 o
  -3   7   5        9.17        6.43     10.64 o
  -2   7   5       34.86       35.14     10.89 o
  -1   7   5       19.96       12.42     11.12 o
   0   7   5       19.03       20.15     10.36 o
   1   7   5      168.81      148.27     11.26 o
   2   7   5        2.65        0.08      9.82 o
   3   7   5        3.38        0.67     11.24 o
   4   7   5      113.02      100.13     15.61 o
   5   7   5       45.54       54.34     15.77 o
   6   7   5        2.15       14.76     14.73 o
   7   7   5        2.79        5.07     31.54 o
  -7   8   5        7.34       29.06     31.79 o
  -6   8   5        1.16        0.59     16.23 o
  -5   8   5       56.57       51.47     14.18 o
  -4   8   5       32.14       25.37     14.09 o
  -3   8   5        1.82        2.37     15.95 o
  -2   8   5      136.78      113.99     14.95 o
  -1   8   5       12.97       11.87     13.37 o
   0   8   5       16.45       23.06     13.53 o
   1   8   5       66.33       73.61     13.94 o
   2   8   5      143.60      132.70     14.29 o
   3   8   5       57.62       71.37     15.70 o
   4   8   5       82.81       81.94     17.98 o
   5   8   5        1.97       13.88     27.10 o
  -1   9   5        5.97        6.38     24.32 o
   0   9   5        6.29        2.39     22.66 o
 -12   0   6      199.43      215.62     19.95 o
 -10   0   6     1443.26     1427.64     17.39 o
  -8   0   6     4054.80     3893.81     22.49 o
  -6   0   6     1671.22     1466.73      9.71 o
  -4   0   6     2838.52     2665.09     19.63 o
  -2   0   6     6043.40     6021.73     24.60 o
   0   0   6        2.90        5.58      2.56 o
   2   0   6      168.35      212.70      4.44 o
   4   0   6     1726.49     1674.55     14.86 o
   6   0   6      900.06      953.51      9.76 o
   8   0   6      472.38      492.95     13.22 o
  10   0   6      149.96      178.79     19.17 o
  12   0   6      171.59      169.79     32.75 o
 -14   1   6       78.41      108.37     54.65 o
 -13   1   6      158.74      163.46     15.89 o
 -12   1   6       74.81       78.81     12.29 o
 -11   1   6     1090.45     1071.06     13.85 o
 -10   1   6      188.37      184.10      8.74 o
  -9   1   6      625.68      607.72      8.89 o
  -8   1   6       97.93       89.95      6.10 o
  -7   1   6       58.90       50.19      4.43 o
  -6   1   6      206.15      204.69      3.34 o
  -5   1   6      432.72      385.76      3.57 o
  -4   1   6     2281.19     2374.45     10.63 o
  -3   1   6     2067.39     1909.94      7.34 o
  -2   1   6     2003.03     2009.86      9.71 o
  -1   1   6     4877.82     4754.64     26.51 o
   0   1   6     2925.92     2927.08     12.36 o
   1   1   6     6862.28     6783.97     32.79 o
   2   1   6     2118.46     2132.21     11.05 o
   3   1   6     6558.81     6558.67     43.91 o
   4   1   6     1159.02     1150.66      9.36 o
   5   1   6      900.74      892.05      6.59 o
   6   1   6      433.98      422.71      6.70 o
   7   1   6      379.23      383.64      7.72 o
   8   1   6        1.60       -2.06      9.54 o
   9   1   6       12.37       12.03     10.26 o
  10   1   6        4.54        8.70     11.37 o
  11   1   6      163.02      205.67     14.21 o
  12   1   6       14.57        3.21     27.56 o
 -13   2   6       11.26       17.08     17.56 o
 -12   2   6        8.93       18.05     12.90 o
 -11   2   6      518.27      525.85     14.16 o
 -10   2   6      382.55      386.78     12.76 o
  -9   2   6       37.22       29.46      7.22 o
  -8   2   6     2337.40     2292.34     20.77 o
  -7   2   6     1204.61     1148.07     10.89 o
  -6   2   6      472.04      427.07      5.38 o
  -5   2   6     1892.01     1895.16     10.88 o
  -4   2   6      539.60      516.87      4.07 o
  -3   2   6     3948.41     4135.83     18.58 o
  -2   2   6     1277.18     1389.36      6.49 o
  -1   2   6       29.20       24.62      2.44 o
   0   2   6       65.32       65.84      2.17 o
   1   2   6      650.93      736.12      4.94 o
   2   2   6      111.84      129.35      3.31 o
   3   2   6      859.72      863.47      7.19 o
   4   2   6      724.25      746.43      6.85 o
   5   2   6     1005.39      988.08      7.81 o
   6   2   6      536.54      572.07      7.97 o
   7   2   6      527.30      510.17      8.60 o
   8   2   6       24.35       33.85      8.21 o
   9   2   6      505.80      495.66     13.54 o
  10   2   6        7.49        9.77     13.09 o
  11   2   6       25.39       39.94     14.40 o
 -13   3   6        5.75       -5.01     21.78 o
 -12   3   6       81.65       88.54     13.50 o
 -11   3   6       48.82       46.33     12.43 o
 -10   3   6      139.16      142.39     10.37 o
  -9   3   6        0.71        2.09      8.09 o
  -8   3   6      538.57      526.97      9.06 o
  -7   3   6       57.05       50.21      6.50 o
  -6   3   6       71.22       68.23      5.75 o
  -5   3   6      169.35      189.20      5.50 o
  -4   3   6     3020.52     3115.78     27.01 o
  -3   3   6       27.84       38.88      3.31 o
  -2   3   6     3459.43     3382.46     11.88 o
  -1   3   6      214.49      205.01      3.48 o
   0   3   6     5366.84     5290.65     22.82 o
   1   3   6        5.12        9.88      3.42 o
   2   3   6     2593.03     2611.57     21.03 o
   3   3   6      281.74      292.09      5.44 o
   4   3   6     1659.13     1576.49     12.39 o
   5   3   6        0.52        5.21      6.21 o
   6   3   6     2293.48     2185.30     24.21 o
   7   3   6        0.21        0.67      9.20 o
   8   3   6       46.14       33.23     11.15 o
   9   3   6       73.07       60.74     11.22 o
  10   3   6        1.34        3.12     15.33 o
  11   3   6        9.42       16.21     18.62 o
 -12   4   6       25.96       20.93     13.78 o
 -11   4   6      264.61      279.66     12.59 o
 -10   4   6       74.83       78.34     10.89 o
  -9   4   6       34.02       39.12      9.88 o
  -8   4   6        2.26        7.28      7.90 o
  -7   4   6     1417.91     1385.30     14.84 o
  -6   4   6      557.85      569.33      8.03 o
  -5   4   6     1317.08     1307.09      9.98 o
  -4   4   6      205.23      219.89      5.92 o
  -3   4   6     1942.25     2021.19     20.38 o
  -2   4   6       58.17       54.50      5.18 o
  -1   4   6       98.98      115.60      5.27 o
   0   4   6       15.37       19.97      4.92 o
   1   4   6      154.58      170.32      5.38 o
   2   4   6       65.12       62.62      6.25 o
   3   4   6      797.93      755.61     10.80 o
   4   4   6      233.87      220.92      8.52 o
   5   4   6     1983.50     1925.44     20.73 o
   6   4   6       76.63       66.30      9.90 o
   7   4   6      425.13      428.17     11.70 o
   8   4   6      302.94      272.34     12.69 o
   9   4   6      233.15      233.32     12.73 o
  10   4   6       28.33       14.39     15.81 o
 -12   5   6        8.31       11.47     46.79 o
 -11   5   6        2.41        3.95     13.78 o
 -10   5   6       27.85       24.26     12.44 o
  -9   5   6        0.71        0.40     11.91 o
  -8   5   6      178.77      170.19     11.41 o
  -7   5   6       36.24       31.35      9.65 o
  -6   5   6        4.29        2.07      8.24 o
  -5   5   6       67.89       64.26      9.11 o
  -4   5   6      386.36      358.68      8.35 o
  -3   5   6      433.92      418.67      8.93 o
  -2   5   6      418.23      415.85      8.23 o
  -1   5   6      271.90      260.39      6.88 o
   0   5   6      776.38      770.37      8.95 o
   1   5   6      367.28      390.69      8.52 o
   2   5   6      258.67      285.66      9.54 o
   3   5   6       19.18       24.83      8.89 o
   4   5   6      165.39      167.37      9.06 o
   5   5   6      209.78      210.83     10.23 o
   6   5   6     1093.81      983.21     22.61 o
   7   5   6        7.39        4.46     10.45 o
   8   5   6        5.21        6.33     12.18 o
   9   5   6        0.50       -2.19     13.26 o
 -10   6   6      147.17      152.96     14.92 o
  -9   6   6       94.33       77.72     12.66 o
  -8   6   6      329.94      343.35     14.33 o
  -7   6   6        0.38       -3.36     11.50 o
  -6   6   6      619.87      605.57     18.07 o
  -5   6   6       26.32       18.81     12.02 o
  -4   6   6      317.27      309.40     12.40 o
  -3   6   6       63.94       47.90      9.38 o
  -2   6   6      181.87      183.48      9.74 o
  -1   6   6        1.68       -2.45      8.49 o
   0   6   6        3.16       10.70      8.36 o
   1   6   6        6.27        7.11      8.90 o
   2   6   6       15.67       14.53      9.09 o
   3   6   6        5.29        8.18      8.82 o
   4   6   6      537.82      493.21     15.37 o
   5   6   6       83.57       91.67     12.82 o
   6   6   6      388.69      394.86     14.15 o
   7   6   6        2.22       11.13     13.80 o
   8   6   6      259.68      291.69     23.81 o
  -8   7   6        0.03        7.05     16.59 o
  -7   7   6        0.43        2.50     13.35 o
  -6   7   6        0.09       -1.12     13.14 o
  -5   7   6       11.19        9.85     13.35 o
  -4   7   6        1.10        1.77     11.63 o
  -3   7   6      164.97      165.99     12.06 o
  -2   7   6       38.33       26.40     12.22 o
  -1   7   6      210.76      203.27     13.55 o
   0   7   6        0.99        6.21     11.67 o
   1   7   6      158.78      167.19     10.96 o
   2   7   6        4.68        2.98     10.00 o
   3   7   6      100.65      108.20     12.08 o
   4   7   6        3.38        3.50     14.00 o
   5   7   6       87.91       98.47     17.31 o
   6   7   6       37.41       36.77     13.89 o
   7   7   6        0.46       19.76     35.12 o
  -6   8   6        0.96      -12.35     21.01 o
  -5   8   6       11.99       17.59     14.72 o
  -4   8   6       66.75       64.01     14.82 o
  -3   8   6       58.51       51.53     17.28 o
  -2   8   6       18.50       15.71     15.26 o
  -1   8   6        9.42       11.59     12.86 o
   0   8   6       15.82        8.35     13.22 o
   1   8   6        1.54        5.09     13.50 o
   2   8   6        0.11        0.20     14.46 o
   3   8   6        3.75       10.81     15.63 o
   4   8   6        0.20        4.23     21.77 o
 -13   0   7      296.38      333.95     24.57 o
 -11   0   7       37.95       43.73     12.76 o
  -9   0   7      286.20      300.70     11.07 o
  -7   0   7      648.84      694.04      7.89 o
  -5   0   7     6644.38     6748.81     43.24 o
  -3   0   7    11055.79    11246.58     56.76 o
  -1   0   7     3797.52     3471.40     13.28 o
   1   0   7       71.53       57.28      3.61 o
   3   0   7     1864.52     1780.51      8.98 o
   5   0   7      112.08      121.67      8.45 o
   7   0   7      128.32      136.67      9.92 o
   9   0   7      229.35      246.16     18.86 o
  11   0   7        3.67        8.65     19.86 o
 -14   1   7      139.56      132.77     46.23 o
 -13   1   7       89.35       86.93     15.51 o
 -12   1   7      587.48      568.20     13.99 o
 -11   1   7      353.47      346.69     10.15 o
 -10   1   7      219.50      219.64      8.54 o
  -9   1   7     1086.91     1064.50     10.13 o
  -8   1   7     1280.96     1235.36      9.55 o
  -7   1   7      246.88      240.63      4.98 o
  -6   1   7     3311.62     3242.42     16.39 o
  -5   1   7      647.47      653.64      4.46 o
  -4   1   7       14.91       19.83      2.19 o
  -3   1   7        7.70        8.68      2.53 o
  -2   1   7      513.03      519.42      3.91 o
  -1   1   7      173.16      186.51      2.56 o
   0   1   7        1.91        6.89      2.45 o
   1   1   7      694.09      712.85      5.22 o
   2   1   7     3809.04     3851.49     12.33 o
   3   1   7      521.43      507.62      4.87 o
   4   1   7      774.73      745.79      6.60 o
   5   1   7      441.18      445.85      6.24 o
   6   1   7     5484.92     5392.40     32.95 o
   7   1   7       13.06       12.54      7.39 o
   8   1   7     1144.37     1139.95     14.55 o
   9   1   7      107.42       97.93     10.49 o
  10   1   7      317.06      320.40     13.59 o
  11   1   7        4.32        1.47     17.56 o
 -13   2   7      115.78      144.01     15.55 o
 -12   2   7       92.08      113.07     12.88 o
 -11   2   7        0.60       -0.15     10.93 o
 -10   2   7       44.62       38.58      8.76 o
  -9   2   7       10.84       16.73      7.18 o
  -8   2   7       33.14       31.05      6.07 o
  -7   2   7      603.98      620.14      7.18 o
  -6   2   7     2095.36     2079.87     12.52 o
  -5   2   7     2273.75     2358.46     13.21 o
  -4   2   7     1628.85     1582.45      8.74 o
  -3   2   7     2262.08     2428.81      9.16 o
  -2   2   7     5984.87     5861.33     28.97 o
  -1   2   7      577.40      548.23      4.30 o
   0   2   7     2208.00     2049.21     12.59 o
   1   2   7       41.06       69.80      3.38 o
   2   2   7     3140.33     3140.29     19.13 o
   3   2   7      160.44      162.58      4.85 o
   4   2   7       88.23       86.40      4.99 o
   5   2   7       43.20       33.91      5.37 o
   6   2   7      749.84      723.66      8.81 o
   7   2   7        6.22        4.26      7.31 o
   8   2   7       11.39        8.97     12.47 o
   9   2   7       18.71       16.22     14.01 o
  10   2   7       22.14       12.72     14.00 o
  11   2   7       30.25       26.27     23.11 o
 -13   3   7      185.28      165.91     25.02 o
 -12   3   7        5.90        8.67     11.69 o
 -11   3   7      521.17      520.21     13.32 o
 -10   3   7      166.61      169.99     10.86 o
  -9   3   7     2204.77     2166.20     27.90 o
  -8   3   7        0.33       -2.70      7.05 o
  -7   3   7      904.49      880.85     11.80 o
  -6   3   7      442.54      447.81      6.98 o
  -5   3   7     3880.20     3963.26     24.69 o
  -4   3   7        4.61        0.05      4.42 o
  -3   3   7      435.08      467.55      5.21 o
  -2   3   7      119.70      119.95      4.41 o
  -1   3   7      583.03      648.40      5.56 o
   0   3   7       28.30       34.94      3.59 o
   1   3   7      687.16      654.99      8.76 o
   2   3   7        4.87        9.68      4.47 o
   3   3   7      452.72      423.18      6.12 o
   4   3   7       71.65       72.91      5.95 o
   5   3   7     1229.27     1208.84     10.36 o
   6   3   7      548.02      555.13      9.38 o
   7   3   7       19.85       24.18      8.99 o
   8   3   7      259.12      236.48     11.49 o
   9   3   7      678.26      650.11     15.16 o
  10   3   7       20.75       18.03     14.83 o
 -12   4   7       83.70       92.90     15.83 o
 -11   4   7       83.63       98.12     12.98 o
 -10   4   7      122.88      117.63      9.96 o
  -9   4   7       10.79       13.21      8.12 o
  -8   4   7      262.26      245.80      8.48 o
  -7   4   7       19.56       19.56      7.38 o
  -6   4   7     2238.39     2229.91     19.40 o
  -5   4   7       32.95       33.96      6.57 o
  -4   4   7      650.19      629.81      7.36 o
  -3   4   7      208.42      214.60      5.76 o
  -2   4   7     1974.89     1913.54     16.52 o
  -1   4   7      295.77      304.67      6.09 o
   0   4   7     1276.18     1244.03     11.57 o
   1   4   7      350.69      342.39      7.85 o
   2   4   7     1644.22     1640.50     20.93 o
   3   4   7      164.06      152.55      7.10 o
   4   4   7      149.43      132.37      8.25 o
   5   4   7       14.80       15.17      8.15 o
   6   4   7      254.91      246.41      9.64 o
   7   4   7       11.76       15.52     11.45 o
   8   4   7        3.50        8.04     11.35 o
   9   4   7        7.52        8.48     12.46 o
  10   4   7        0.62       -2.82     24.97 o
 -11   5   7       49.96       55.50     14.73 o
 -10   5   7      160.23      161.13     13.97 o
  -9   5   7      458.06      469.50     13.71 o
  -8   5   7      173.89      188.06     10.04 o
  -7   5   7      152.91      156.15      9.45 o
  -6   5   7      319.68      334.55      9.68 o
  -5   5   7     1193.94     1220.80     16.21 o
  -4   5   7      125.06      139.88      8.48 o
  -3   5   7       71.53       78.01      7.96 o
  -2   5   7       11.48       11.11      8.34 o
  -1   5   7       72.46       72.18      6.99 o
   0   5   7        1.01        1.89      7.21 o
   1   5   7       28.82       32.19      7.66 o
   2   5   7      116.19      119.35      9.11 o
   3   5   7        4.45        0.80      9.09 o
   4   5   7      187.61      183.25      9.93 o
   5   5   7      216.56      200.79     11.38 o
   6   5   7      396.80      368.91     12.27 o
   7   5   7       13.21        8.84     11.65 o
   8   5   7       78.50       71.49     12.78 o
   9   5   7      279.05      273.08     16.21 o
 -10   6   7       14.81        8.53     18.82 o
  -9   6   7        4.92       -2.06     13.60 o
  -8   6   7        2.22       -3.81     13.40 o
  -7   6   7      324.43      271.91     14.11 o
  -6   6   7      100.05       84.05     12.84 o
  -5   6   7      246.60      217.99     12.96 o
  -4   6   7        0.22       -2.11     11.47 o
  -3   6   7      457.83      434.30     12.11 o
  -2   6   7        2.12       -8.56     10.64 o
  -1   6   7      373.47      361.19     11.60 o
   0   6   7        0.56       -2.75      9.94 o
   1   6   7      211.85      213.96     10.24 o
   2   6   7       96.94       93.43      9.95 o
   3   6   7      110.20      124.58      9.47 o
   4   6   7       52.55       37.50      9.87 o
   5   6   7       54.71       38.70     12.73 o
   6   6   7      139.62      124.23     13.42 o
   7   6   7       15.52       18.93     14.43 o
   8   6   7        2.17        5.74     35.97 o
  -8   7   7       47.76       59.67     20.43 o
  -7   7   7       16.29        3.37     14.05 o
  -6   7   7      134.23      128.74     13.36 o
  -5   7   7        6.53       -1.69     13.22 o
  -4   7   7        1.84        2.53     12.37 o
  -3   7   7       17.06       14.56     11.94 o
  -2   7   7       75.24       67.01     13.81 o
  -1   7   7        1.53       -4.91     11.97 o
   0   7   7       16.34       14.86     12.79 o
   1   7   7        3.10        2.93     12.13 o
   2   7   7       85.92       82.26     10.74 o
   3   7   7        2.18       -2.99     10.76 o
   4   7   7       10.03        8.64     13.19 o
   5   7   7        0.38        7.62     15.50 o
   6   7   7      185.03      256.62     38.35 o
  -5   8   7       28.51       13.71     23.93 o
  -4   8   7       37.71       24.92     17.85 o
  -3   8   7       98.56       84.90     15.44 o
  -2   8   7       70.93       71.13     15.07 o
  -1   8   7       36.65       34.93     14.81 o
   0   8   7       89.55       80.97     15.91 o
   1   8   7        1.86       -5.76     14.18 o
   2   8   7        6.80        2.95     16.54 o
   3   8   7       27.17       32.59     39.07 o
   4   8   7       20.09       11.59     25.73 o
 -12   0   8      842.35      855.88     21.73 o
 -10   0   8      901.16      917.47     23.48 o
  -8   0   8     1335.71     1259.11     15.35 o
  -6   0   8     1859.38     1839.68     21.36 o
  -4   0   8      797.55      838.20     10.00 o
  -2   0   8      281.73      291.09      4.80 o
   0   0   8     1575.92     1579.09      7.41 o
   2   0   8     4602.19     4725.62     25.47 o
   4   0   8     3762.29     3698.51     21.15 o
   6   0   8     2043.46     2070.17     19.25 o
   8   0   8     1119.22     1183.08     27.20 o
  10   0   8        3.37        9.30     19.36 o
 -14   1   8       14.07       24.14     53.44 o
 -13   1   8      140.22      126.70     13.48 o
 -12   1   8        9.48       10.78     10.76 o
 -11   1   8       27.53       21.87      8.81 o
 -10   1   8        2.63        4.99      7.97 o
  -9   1   8      810.13      797.01      9.90 o
  -8   1   8       53.41       51.17      5.71 o
  -7   1   8      266.97      247.41      5.30 o
  -6   1   8      163.85      154.44      4.29 o
  -5   1   8     1833.48     1797.71     13.98 o
  -4   1   8      238.09      206.85      3.31 o
  -3   1   8     7222.15     7288.16     26.81 o
  -2   1   8     1261.50     1260.20      5.57 o
  -1   1   8     6682.13     6892.85     41.08 o
   0   1   8     1110.93     1035.05      6.23 o
   1   1   8     2985.49     2932.94     15.21 o
   2   1   8      113.79      101.79      3.85 o
   3   1   8     1232.49     1166.20      7.00 o
   4   1   8       46.21       43.11      5.59 o
   5   1   8      828.75      770.02      8.04 o
   6   1   8      106.67      106.70      7.08 o
   7   1   8      163.48      143.63      9.46 o
   8   1   8       18.34       17.02     11.49 o
   9   1   8        2.74        5.57     11.72 o
  10   1   8       37.93       37.69     13.92 o
 -13   2   8      217.02      224.21     17.41 o
 -12   2   8      318.42      321.62     13.60 o
 -11   2   8      711.49      712.50     13.71 o
 -10   2   8      210.86      223.36      8.96 o
  -9   2   8     1817.79     1774.65     14.51 o
  -8   2   8       48.87       51.27      6.31 o
  -7   2   8      735.67      718.17      7.05 o
  -6   2   8      245.81      246.42      5.40 o
  -5   2   8      456.71      437.24      5.11 o
  -4   2   8      444.76      466.96      4.60 o
  -3   2   8       33.41       27.78      2.95 o
  -2   2   8       12.86       14.89      3.42 o
  -1   2   8      154.58      153.95      3.96 o
   0   2   8      240.95      248.68      4.16 o
   1   2   8       34.36       29.14      3.70 o
   2   2   8     1116.28     1152.02      6.57 o
   3   2   8     1853.93     1805.82     12.95 o
   4   2   8      464.68      476.21      6.98 o
   5   2   8     1328.44     1301.44     12.25 o
   6   2   8      125.04      148.35      8.37 o
   7   2   8      938.46      933.21     13.63 o
   8   2   8      363.04      348.31     14.04 o
   9   2   8        9.37       10.64     14.42 o
  10   2   8        1.78        1.58     16.91 o
 -13   3   8       20.37       44.23     28.55 o
 -12   3   8       83.96       81.68     12.74 o
 -11   3   8       47.15       52.99     11.09 o
 -10   3   8       29.10       22.77      9.88 o
  -9   3   8       39.74       38.32      8.19 o
  -8   3   8       24.17       24.70      7.09 o
  -7   3   8        4.60        2.28      6.39 o
  -6   3   8     1234.92     1182.66     10.70 o
  -5   3   8       22.65       26.58      4.98 o
  -4   3   8     1546.13     1446.24      8.22 o
  -3   3   8      337.00      365.34      5.86 o
  -2   3   8     4276.65     4227.94     24.31 o
  -1   3   8      214.65      242.56      5.79 o
   0   3   8     3099.76     3035.81     18.59 o
   1   3   8      302.68      327.30      5.59 o
   2   3   8      902.37      899.11      9.90 o
   3   3   8      233.84      241.10      7.14 o
   4   3   8      231.62      243.15      7.44 o
   5   3   8      171.53      167.10      8.83 o
   6   3   8      715.61      687.53     11.62 o
   7   3   8        1.46        7.43      9.72 o
   8   3   8        4.30       10.18     11.20 o
   9   3   8        5.17        3.14     15.18 o
  10   3   8      150.49      146.94     24.29 o
 -12   4   8        0.98       12.24     20.85 o
 -11   4   8      332.82      359.55     14.48 o
 -10   4   8        1.50        9.38     11.40 o
  -9   4   8      820.40      819.52     11.35 o
  -8   4   8      144.22      143.87      8.48 o
  -7   4   8        8.99        4.85      7.55 o
  -6   4   8       35.80       40.08      7.19 o
  -5   4   8      287.34      292.87      7.15 o
  -4   4   8        0.10        4.33      6.28 o
  -3   4   8      133.16      139.05      7.53 o
  -2   4   8      104.32      104.16      7.73 o
  -1   4   8       33.85       39.56      6.15 o
   0   4   8       71.48       67.74      6.36 o
   1   4   8       15.15       19.31      7.33 o
   2   4   8       32.40       28.60      7.62 o
   3   4   8      488.66      502.82     10.55 o
   4   4   8      172.29      161.63      8.40 o
   5   4   8      425.31      435.87      9.56 o
   6   4   8      411.05      374.22     10.78 o
   7   4   8      420.00      404.84     12.82 o
   8   4   8       38.92       34.09     12.25 o
   9   4   8       38.95       42.42     14.27 o
 -11   5   8        1.80       -8.51     23.32 o
 -10   5   8       27.25       36.73     13.15 o
  -9   5   8        0.60        1.81     11.98 o
  -8   5   8       66.69       57.86      9.55 o
  -7   5   8      112.41      106.79      9.59 o
  -6   5   8      296.65      292.27     10.29 o
  -5   5   8     1053.70     1050.77     13.81 o
  -4   5   8      136.79      135.84      8.12 o
  -3   5   8      717.68      715.78     11.17 o
  -2   5   8      875.62      875.89     11.23 o
  -1   5   8      367.33      375.63      8.72 o
   0   5   8      381.58      387.68      8.93 o
   1   5   8       96.14      119.55      9.24 o
   2   5   8      336.51      354.70     10.32 o
   3   5   8       87.35       94.42      9.76 o
   4   5   8       85.90       93.19     10.08 o
   5   5   8        5.64        1.02     10.94 o
   6   5   8      217.08      184.12     12.83 o
   7   5   8       71.99       59.11     13.47 o
   8   5   8        0.33        6.72     14.15 o
 -10   6   8        3.31        5.34     27.77 o
  -9   6   8       98.67       79.60     13.75 o
  -8   6   8       25.73       24.40     12.80 o
  -7   6   8       80.38       59.47     13.26 o
  -6   6   8       47.71       50.66     11.06 o
  -5   6   8       18.85       15.52     11.93 o
  -4   6   8       86.84       98.24     11.51 o
  -3   6   8        3.33        5.21     11.15 o
  -2   6   8       15.18        6.17     10.69 o
  -1   6   8       30.44       29.92     10.86 o
   0   6   8       82.36       71.84     11.45 o
   1   6   8        2.44        0.01     10.49 o
   2   6   8      152.11      149.27     10.41 o
   3   6   8        0.83       -3.44      9.61 o
   4   6   8      175.27      192.03     11.33 o
   5   6   8      154.12      136.79     13.58 o
   6   6   8      265.62      264.17     13.85 o
   7   6   8       20.67       24.00     20.18 o
  -8   7   8       98.99       80.55     35.14 o
  -7   7   8        9.16        0.32     14.12 o
  -6   7   8       45.76       30.13     13.36 o
  -5   7   8      244.04      208.18     13.22 o
  -4   7   8      126.23      104.46     14.41 o
  -3   7   8      215.53      208.14     15.75 o
  -2   7   8        4.15        1.95     12.83 o
  -1   7   8       75.79       80.38     13.38 o
   0   7   8       17.57       14.92     15.07 o
   1   7   8       17.38       35.28     13.42 o
   2   7   8        0.22       -3.04     11.60 o
   3   7   8       44.98       48.67     11.24 o
   4   7   8        0.07       -2.68     14.14 o
   5   7   8        8.96       23.59     22.89 o
   6   7   8        8.00       -3.92     39.78 o
  -5   8   8        7.78        4.90     28.87 o
  -4   8   8        8.40        3.70     28.48 o
  -3   8   8       21.22       13.51     18.21 o
  -2   8   8        1.86        2.80     14.18 o
  -1   8   8       46.61       42.32     14.94 o
   0   8   8        0.99        4.04     15.86 o
   1   8   8        0.62        4.03     18.89 o
   2   8   8       23.17       21.89     24.35 o
 -13   0   9        0.57       11.77     23.64 o
 -11   0   9       92.76       89.52     14.54 o
  -9   0   9      692.40      646.15     13.14 o
  -7   0   9     4646.25     4610.86     19.37 o
  -5   0   9     3249.01     3083.03     13.01 o
  -3   0   9     4985.71     4558.59     29.92 o
  -1   0   9     3064.49     2875.34     14.60 o
   1   0   9     3089.35     3163.44     29.90 o
   3   0   9      241.66      271.16      7.24 o
   5   0   9        6.03        5.24     11.25 o
   7   0   9     1194.34     1224.37     18.28 o
   9   0   9        8.46       14.37     21.56 o
 -13   1   9      153.66      163.28     16.28 o
 -12   1   9      306.15      290.29     12.33 o
 -11   1   9       84.44       87.35      9.62 o
 -10   1   9     1460.86     1447.37     12.49 o
  -9   1   9      207.83      206.70      8.52 o
  -8   1   9     1074.34     1046.15      9.24 o
  -7   1   9      292.71      289.51      6.08 o
  -6   1   9      822.80      825.58      6.38 o
  -5   1   9       42.63       38.63      3.89 o
  -4   1   9        9.04       11.01      3.61 o
  -3   1   9        1.88        4.57      3.27 o
  -2   1   9      123.67      121.69      3.18 o
  -1   1   9      121.72      122.91      3.46 o
   0   1   9      717.37      654.17      4.99 o
   1   1   9      425.86      392.10      4.56 o
   2   1   9      362.44      314.94      4.69 o
   3   1   9      127.33      113.94      5.48 o
   4   1   9     1455.75     1469.28     10.05 o
   5   1   9      610.96      584.55      8.23 o
   6   1   9       39.17       37.01      7.86 o
   7   1   9      426.17      400.17     11.80 o
   8   1   9     1182.96     1191.51     18.00 o
   9   1   9       79.93       79.17     13.04 o
  10   1   9       25.76       33.16     30.37 o
 -13   2   9        0.10        3.30     18.17 o
 -12   2   9       12.86        8.79     12.09 o
 -11   2   9        5.23        1.45     10.93 o
 -10   2   9       30.56       37.84      8.67 o
  -9   2   9       27.55       28.31      8.02 o
  -8   2   9      652.06      633.09      8.30 o
  -7   2   9      905.46      908.15      7.58 o
  -6   2   9     2676.34     2599.90     16.76 o
  -5   2   9      676.31      650.72      5.78 o
  -4   2   9     2570.27     2584.34     15.95 o
  -3   2   9     1607.78     1521.14      8.45 o
  -2   2   9     1222.76     1173.41      7.95 o
  -1   2   9      923.05      911.31      8.41 o
   0   2   9      808.90      775.53      6.13 o
   1   2   9      773.18      787.92      6.35 o
   2   2   9      138.75      128.38      5.43 o
   3   2   9       45.60       45.30      5.81 o
   4   2   9      181.61      178.97      6.43 o
   5   2   9       22.15       26.38      7.46 o
   6   2   9      208.23      214.92      9.20 o
   7   2   9      473.91      445.10     11.69 o
   8   2   9      192.60      192.90     15.20 o
   9   2   9       30.24       28.63     16.11 o
  10   2   9       10.76       27.46     44.73 o
 -12   3   9        3.73       13.35     12.23 o
 -11   3   9      316.46      321.32     12.76 o
 -10   3   9      105.38       96.19     10.31 o
  -9   3   9      723.76      722.11     10.69 o
  -8   3   9       67.06       64.28      6.98 o
  -7   3   9      512.38      530.31      7.84 o
  -6   3   9        0.22        0.71      6.04 o
  -5   3   9       90.30       99.11      5.78 o
  -4   3   9      131.02      136.54      6.16 o
  -3   3   9       68.44       65.17      6.91 o
  -2   3   9       14.83       14.68      6.94 o
  -1   3   9      265.72      257.16      6.48 o
   0   3   9      189.82      193.43      6.22 o
   1   3   9     1189.46     1174.64     12.00 o
   2   3   9       10.52        8.86      6.09 o
   3   3   9      461.68      457.15      8.65 o
   4   3   9       63.38       74.62      8.02 o
   5   3   9     1315.12     1317.68     18.27 o
   6   3   9      232.37      194.27      9.57 o
   7   3   9      659.71      630.22     13.42 o
   8   3   9        5.01        6.79     13.26 o
   9   3   9       62.32       50.73     14.90 o
 -12   4   9        2.73       15.08     30.04 o
 -11   4   9       49.28       53.77     13.27 o
 -10   4   9        1.68       15.16     10.81 o
  -9   4   9      145.65      142.85      9.97 o
  -8   4   9      112.50      116.12      8.94 o
  -7   4   9       31.93       31.21      8.02 o
  -6   4   9     1315.66     1278.52     14.96 o
  -5   4   9      236.66      227.71      8.63 o
  -4   4   9     2482.06     2496.30     22.32 o
  -3   4   9      367.02      360.57      8.83 o
  -2   4   9     1178.07     1132.35     10.84 o
  -1   4   9      462.83      447.21      8.54 o
   0   4   9      714.16      689.27      8.64 o
   1   4   9      163.43      159.85      8.33 o
   2   4   9       54.25       60.72      8.31 o
   3   4   9       37.83       31.61      8.04 o
   4   4   9        2.83        4.26      8.37 o
   5   4   9       17.97       24.20      9.52 o
   6   4   9        4.14        8.82      9.54 o
   7   4   9       22.29       20.69     11.65 o
   8   4   9       94.20      107.62     12.91 o
   9   4   9        0.89        2.54     24.87 o
 -11   5   9       31.20       29.44     48.86 o
 -10   5   9      179.23      188.33     15.39 o
  -9   5   9      101.47      114.36     11.61 o
  -8   5   9       31.15       31.99     10.68 o
  -7   5   9       68.99       74.22      9.63 o
  -6   5   9        4.05        2.69      9.68 o
  -5   5   9      172.31      171.47     10.46 o
  -4   5   9        1.79        6.38      8.74 o
  -3   5   9       13.94       16.50      8.84 o
  -2   5   9      190.21      174.08      9.57 o
  -1   5   9        0.86        6.44      8.83 o
   0   5   9      590.99      579.66     11.66 o
   1   5   9      139.06      144.40     10.40 o
   2   5   9      292.61      270.03     10.05 o
   3   5   9       23.81       29.26     10.02 o
   4   5   9      100.18      101.71     10.83 o
   5   5   9      194.89      221.04     12.20 o
   6   5   9        9.92       13.79     12.53 o
   7   5   9      163.46      162.67     12.99 o
   8   5   9       50.30       35.15     45.35 o
 -10   6   9        6.29      -21.47     53.45 o
  -9   6   9       76.61       52.84     19.37 o
  -8   6   9       25.67       17.04     12.01 o
  -7   6   9       40.24       35.90     12.34 o
  -6   6   9      185.91      164.13     11.21 o
  -5   6   9      332.49      322.31     14.14 o
  -4   6   9      194.51      188.26     13.43 o
  -3   6   9      836.80      811.94     14.25 o
  -2   6   9       18.74       23.58     10.25 o
  -1   6   9      953.25      902.58     17.29 o
   0   6   9       82.62       96.35     12.76 o
   1   6   9      243.48      241.18     14.05 o
   2   6   9       12.72       11.55      9.99 o
   3   6   9       20.10       16.53      9.91 o
   4   6   9        5.15       12.50     10.87 o
   5   6   9      177.96      153.15     14.04 o
   6   6   9        5.22       -8.44     15.31 o
  -7   7   9        0.70       -6.63     22.39 o
  -6   7   9        0.55      -13.13     13.13 o
  -5   7   9        0.02       -9.23     14.02 o
  -4   7   9        0.54      -12.60     13.96 o
  -3   7   9      109.80       91.43     15.94 o
  -2   7   9      106.69       78.75     13.70 o
  -1   7   9       14.80       19.87     14.31 o
   0   7   9      141.49      134.12     14.60 o
   1   7   9        0.95        2.32     12.87 o
   2   7   9       43.91       42.26     14.01 o
   3   7   9       85.71       72.15     12.70 o
   4   7   9       37.94       50.70     18.29 o
   5   7   9        3.54       -0.48     35.97 o
  -4   8   9        1.86        4.29     43.61 o
  -3   8   9       39.70       37.96     28.91 o
  -2   8   9        5.90        8.06     42.06 o
  -1   8   9      115.39      116.48     26.51 o
   0   8   9        4.20        7.76     21.07 o
   1   8   9       33.33       28.34     35.61 o
   2   8   9        9.29       11.06     26.37 o
 -12   0  10     1219.51     1240.60     22.70 o
 -10   0  10      853.12      800.32     17.26 o
  -8   0  10      157.84      183.10      9.87 o
  -6   0  10       51.68       57.93      6.61 o
  -4   0  10       43.76       50.28      5.97 o
  -2   0  10     1988.17     2042.86     11.13 o
   0   0  10     1514.78     1519.68      9.15 o
   2   0  10     2412.18     2338.82     16.96 o
   4   0  10     1443.24     1458.46     13.93 o
   6   0  10      749.40      696.29     15.58 o
   8   0  10      100.78       95.09     18.67 o
 -13   1  10       86.05      127.65     26.22 o
 -12   1  10       10.54       21.08      9.88 o
 -11   1  10       89.59       97.67     10.19 o
 -10   1  10       69.27       73.74      9.43 o
  -9   1  10      219.87      254.18      9.14 o
  -8   1  10      193.55      197.44      7.60 o
  -7   1  10      790.51      793.36      7.87 o
  -6   1  10      518.57      518.15      6.29 o
  -5   1  10     1461.78     1399.16     10.19 o
  -4   1  10     1673.70     1633.24      9.05 o
  -3   1  10     3433.31     3345.45     18.23 o
  -2   1  10      237.66      230.08      4.47 o
  -1   1  10     2987.29     2976.24     13.59 o
   0   1  10      259.97      248.51      4.50 o
   1   1  10      446.17      426.72      5.17 o
   2   1  10       83.53       82.29      4.45 o
   3   1  10      303.15      283.36      6.35 o
   4   1  10        0.45       -0.49      7.06 o
   5   1  10      315.85      312.53      8.30 o
   6   1  10       82.47       81.32      9.04 o
   7   1  10      235.22      251.54     12.31 o
   8   1  10      210.23      212.26     13.39 o
   9   1  10      196.92      232.51     15.01 o
 -13   2  10      143.47      122.53     27.06 o
 -12   2  10      339.65      363.43     14.29 o
 -11   2  10      294.55      283.70     10.99 o
 -10   2  10      231.31      209.51      9.54 o
  -9   2  10      117.39      125.30      8.55 o
  -8   2  10       55.41       67.79      6.94 o
  -7   2  10      236.08      223.77      6.21 o
  -6   2  10       84.53       89.80      5.77 o
  -5   2  10       26.53       20.80      4.83 o
  -4   2  10      129.38      136.35      4.94 o
  -3   2  10      128.22      117.56      5.04 o
  -2   2  10     1471.91     1515.23     10.22 o
  -1   2  10     1899.14     1909.96     14.30 o
   0   2  10      613.99      630.41      6.27 o
   1   2  10     1385.67     1398.78      8.07 o
   2   2  10      623.94      647.77      7.82 o
   3   2  10     1257.76     1203.68      9.85 o
   4   2  10      918.18      924.97      9.30 o
   5   2  10      485.87      467.79     10.10 o
   6   2  10      482.74      481.46     10.57 o
   7   2  10      215.45      208.60     11.85 o
   8   2  10       28.78       37.03     15.29 o
   9   2  10       81.53       73.63     20.28 o
 -12   3  10       23.32       28.31     15.91 o
 -11   3  10        9.45        7.27     10.17 o
 -10   3  10      304.18      296.74     11.18 o
  -9   3  10       24.69       16.38      9.08 o
  -8   3  10      404.41      404.84      8.75 o
  -7   3  10       46.82       39.10      7.48 o
  -6   3  10      398.27      394.86      7.91 o
  -5   3  10      116.19      108.61      6.53 o
  -4   3  10     2964.35     2990.38     24.18 o
  -3   3  10       72.03       73.56      6.87 o
  -2   3  10      392.65      396.09      8.10 o
  -1   3  10      155.43      176.44      6.77 o
   0   3  10      959.81      950.07     10.76 o
   1   3  10        6.16        5.36      7.10 o
   2   3  10      260.88      267.83      7.40 o
   3   3  10       56.02       52.96      7.71 o
   4   3  10        3.63        5.71      9.22 o
   5   3  10       37.10       23.47      9.80 o
   6   3  10       33.03       42.17     10.57 o
   7   3  10       24.47       23.65     11.56 o
   8   3  10      212.99      223.17     16.77 o
 -12   4  10       38.15       65.63     44.21 o
 -11   4  10      237.00      259.53     15.03 o
 -10   4  10       96.93      102.75     12.23 o
  -9   4  10      173.33      190.45     10.32 o
  -8   4  10      103.88       90.64      9.89 o
  -7   4  10      636.11      618.42     11.06 o
  -6   4  10        4.77        2.03      7.92 o
  -5   4  10       10.33        9.65      7.67 o
  -4   4  10        5.88       13.05      8.84 o
  -3   4  10      194.28      178.83      9.28 o
  -2   4  10       93.03      107.73      8.39 o
  -1   4  10     1466.15     1420.71     12.23 o
   0   4  10        4.71        9.50      7.90 o
   1   4  10      710.97      706.30     10.50 o
   2   4  10      106.09       97.29      8.94 o
   3   4  10      995.84     1002.41     18.99 o
   4   4  10       25.46       26.33     10.75 o
   5   4  10      502.36      511.88     12.01 o
   6   4  10       32.98       36.12     11.47 o
   7   4  10      171.93      189.07     12.96 o
   8   4  10       13.79       26.18     22.62 o
 -10   5  10       95.03       94.34     27.76 o
  -9   5  10      176.14      169.49     11.39 o
  -8   5  10       36.00       46.83     10.21 o
  -7   5  10      245.39      237.92     10.28 o
  -6   5  10       26.72       17.84      9.70 o
  -5   5  10      144.70      149.54     10.82 o
  -4   5  10      481.11      475.89     10.74 o
  -3   5  10      191.88      210.59      9.85 o
  -2   5  10        4.02       13.51      9.14 o
  -1   5  10      380.43      399.42     11.08 o
   0   5  10      347.54      355.71     12.20 o
   1   5  10      170.98      164.34     11.64 o
   2   5  10      132.12      132.65     10.88 o
   3   5  10       16.25       18.16     10.81 o
   4   5  10        1.67        2.21     11.59 o
   5   5  10      178.24      166.10     13.22 o
   6   5  10        0.75        5.22     14.01 o
   7   5  10       15.66       53.09     29.84 o
  -9   6  10        1.08       13.78     23.03 o
  -8   6  10      148.46      141.83     12.80 o
  -7   6  10       99.33       87.69     13.10 o
  -6   6  10       17.31       20.92     10.91 o
  -5   6  10        4.71        7.40     11.96 o
  -4   6  10       23.40       19.80     13.14 o
  -3   6  10       65.33       55.92     11.38 o
  -2   6  10        3.53        3.67     10.98 o
  -1   6  10        4.82       11.43     12.18 o
   0   6  10       23.96       29.67     14.20 o
   1   6  10        3.22        6.04     13.22 o
   2   6  10      103.94      109.35     11.87 o
   3   6  10       38.64       46.74     11.27 o
   4   6  10       34.48       38.97     11.71 o
   5   6  10        3.96        3.22     16.23 o
   6   6  10        6.35       16.32     35.81 o
  -7   7  10      106.20       54.86     43.87 o
  -6   7  10       41.91       20.05     22.38 o
  -5   7  10       18.90       10.79     13.49 o
  -4   7  10       15.23       -0.71     15.00 o
  -3   7  10      149.88      156.74     14.54 o
  -2   7  10      114.63      104.06     13.72 o
  -1   7  10      219.96      236.73     15.98 o
   0   7  10        1.54       -2.95     14.89 o
   1   7  10      117.24      122.86     15.11 o
   2   7  10       13.70       14.76     13.52 o
   3   7  10        2.90       -5.15     15.55 o
 -13   0  11        8.60        7.17     18.21 o
 -11   0  11      294.55      282.74     15.45 o
  -9   0  11     1013.57     1040.42     16.24 o
  -7   0  11     4091.16     3939.99     26.78 o
  -5   0  11     2322.33     2318.89     22.68 o
  -3   0  11     2498.79     2335.17     25.25 o
  -1   0  11     1408.82     1392.32     10.24 o
   1   0  11      175.22      160.23      7.23 o
   3   0  11      343.57      330.78      9.39 o
   5   0  11       63.39       78.10     13.28 o
   7   0  11      254.90      274.52     15.46 o
   9   0  11      578.04      543.01     46.64 o
 -13   1  11       17.75       12.57     35.06 o
 -12   1  11      302.14      352.77     11.92 o
 -11   1  11      127.45      119.71     10.08 o
 -10   1  11      656.39      628.32     11.30 o
  -9   1  11       61.05       60.21      8.85 o
  -8   1  11      117.15      124.19      7.87 o
  -7   1  11        5.81        5.96      6.23 o
  -6   1  11       69.20       77.28      5.29 o
  -5   1  11      272.86      264.60      5.35 o
  -4   1  11      651.80      624.63      7.58 o
  -3   1  11      550.15      536.25      6.39 o
  -2   1  11      113.69      108.58      4.60 o
  -1   1  11      623.09      596.97      6.04 o
   0   1  11     1862.04     1814.76     11.96 o
   1   1  11      403.32      388.43      5.54 o
   2   1  11      429.98      436.15      6.45 o
   3   1  11      219.64      217.19      7.91 o
   4   1  11      329.93      343.14      8.35 o
   5   1  11        3.64        2.70      7.58 o
   6   1  11      101.29       96.64     10.20 o
   7   1  11        6.25        1.85     11.32 o
   8   1  11       97.07       95.16     13.75 o
 -12   2  11      233.67      247.42     13.45 o
 -11   2  11       77.20       69.98      9.98 o
 -10   2  11      362.15      359.16     10.08 o
  -9   2  11      451.16      432.63     10.17 o
  -8   2  11      951.02      954.76      9.68 o
  -7   2  11     1744.83     1657.42     10.32 o
  -6   2  11      825.44      802.15      7.70 o
  -5   2  11      623.58      647.99      7.37 o
  -4   2  11     1686.62     1647.98     12.76 o
  -3   2  11      306.04      290.47      6.47 o
  -2   2  11     1639.62     1599.95     11.23 o
  -1   2  11      503.31      511.61      6.39 o
   0   2  11      293.04      286.77      5.59 o
   1   2  11       51.44       54.13      6.06 o
   2   2  11        0.82       -1.00      6.74 o
   3   2  11      131.91      134.12      7.60 o
   4   2  11        7.69        7.09      7.46 o
   5   2  11       21.03       25.35     10.01 o
   6   2  11      131.90      134.21     10.42 o
   7   2  11       25.28       48.70     14.04 o
   8   2  11      100.96      101.96     16.36 o
 -12   3  11       16.30       40.77     28.93 o
 -11   3  11      374.06      372.34     13.00 o
 -10   3  11        8.45       10.47     10.04 o
  -9   3  11      172.00      176.61      9.62 o
  -8   3  11        3.15        5.04      8.63 o
  -7   3  11        8.93       14.94      8.17 o
  -6   3  11       10.19        8.04      7.01 o
  -5   3  11      239.41      229.66      6.74 o
  -4   3  11      136.47      132.82      7.12 o
  -3   3  11     1191.35     1129.40     10.37 o
  -2   3  11       72.82       69.69      7.34 o
  -1   3  11     2065.91     1990.13     22.35 o
   0   3  11       45.01       54.84      6.55 o
   1   3  11     1278.48     1234.88     10.77 o
   2   3  11        9.69        2.57      8.99 o
   3   3  11      430.50      452.47     10.43 o
   4   3  11       60.20       42.22     10.51 o
   5   3  11       16.71       24.00     10.22 o
   6   3  11       17.84       17.02     11.72 o
   7   3  11      180.84      185.94     13.65 o
   8   3  11        0.84        4.88     41.03 o
 -11   4  11       10.19       10.25     43.55 o
 -10   4  11      194.42      187.80     12.74 o
  -9   4  11        1.19        2.03      9.89 o
  -8   4  11      908.51      887.98     17.06 o
  -7   4  11        2.13        1.14      9.15 o
  -6   4  11      431.01      446.72     10.01 o
  -5   4  11       10.19        6.45      8.53 o
  -4   4  11      553.95      574.00     10.90 o
  -3   4  11       26.98       25.37      8.87 o
  -2   4  11      527.98      541.08     11.54 o
  -1   4  11      159.13      150.61      9.30 o
   0   4  11       95.90      104.83     10.20 o
   1   4  11        0.38        4.96      8.86 o
   2   4  11       36.26       30.10      8.99 o
   3   4  11        5.26        5.79     10.57 o
   4   4  11        0.69        5.10     11.23 o
   5   4  11       69.19       70.48     11.84 o
   6   4  11      242.81      255.39     14.31 o
   7   4  11       66.67       39.93     33.94 o
 -10   5  11       65.45       76.35     26.32 o
  -9   5  11       51.84       55.55     11.06 o
  -8   5  11       46.20       54.20     10.34 o
  -7   5  11       13.06       16.52     10.27 o
  -6   5  11       23.42       26.83      9.90 o
  -5   5  11       30.04       25.55     10.59 o
  -4   5  11      218.15      197.02     11.01 o
  -3   5  11      215.44      216.50     10.73 o
  -2   5  11      278.12      262.14     11.27 o
  -1   5  11      420.40      410.71     11.79 o
   0   5  11      410.91      386.67     12.95 o
   1   5  11      212.46      213.19     11.31 o
   2   5  11      232.80      219.64     11.64 o
   3   5  11       23.81       41.88     11.22 o
   4   5  11      329.80      304.59     12.68 o
   5   5  11        8.87       10.30     13.31 o
   6   5  11       87.32       84.89     24.83 o
  -8   6  11       22.37       37.23     24.12 o
  -7   6  11      232.35      241.33     12.22 o
  -6   6  11        9.98       10.60     11.23 o
  -5   6  11       77.20       96.55     13.58 o
  -4   6  11       24.82       29.43     12.71 o
  -3   6  11        8.59       18.96     12.46 o
  -2   6  11       39.06       43.72     11.08 o
  -1   6  11       68.92       47.19     14.14 o
   0   6  11        0.46        8.21     14.03 o
   1   6  11        4.62       11.07     13.29 o
   2   6  11       24.91       20.93     13.09 o
   3   6  11       10.38       16.90     12.58 o
   4   6  11        4.11       -2.72     13.37 o
  -6   7  11        2.56       -9.51     29.55 o
  -5   7  11       50.68       26.98     20.64 o
  -4   7  11       86.96       56.72     21.48 o
  -3   7  11        0.50        0.64     15.81 o
  -2   7  11       58.68       64.07     16.32 o
  -1   7  11       14.66        5.98     16.15 o
   0   7  11      133.51      129.44     15.94 o
   1   7  11       35.48       23.30     15.70 o
   2   7  11       60.22       53.23     23.09 o
 -12   0  12       97.84       78.86     17.63 o
 -10   0  12      120.20      129.39     15.03 o
  -8   0  12      417.41      340.36     12.59 o
  -6   0  12       23.79       20.39      7.63 o
  -4   0  12      761.93      761.99     10.11 o
  -2   0  12     5779.78     5733.03     34.69 o
   0   0  12     1434.06     1480.25     11.45 o
   2   0  12     3800.05     3634.64     30.04 o
   4   0  12     1195.27     1170.09     14.99 o
   6   0  12      407.01      396.71     15.66 o
   8   0  12       27.35       16.72     39.98 o
 -12   1  12       43.86       37.58     11.45 o
 -11   1  12      417.68      428.77     11.99 o
 -10   1  12      236.65      242.83      9.94 o
  -9   1  12      400.99      416.38     10.29 o
  -8   1  12      226.66      226.64      8.20 o
  -7   1  12      255.64      310.77      6.77 o
  -6   1  12      234.30      216.94      6.46 o
  -5   1  12     1453.41     1421.28     10.26 o
  -4   1  12       53.43       52.00      5.68 o
  -3   1  12      320.35      321.05      6.33 o
  -2   1  12      428.80      423.35      6.02 o
  -1   1  12       37.28       31.65      5.41 o
   0   1  12       14.72       13.36      5.39 o
   1   1  12        0.21        0.16      5.34 o
   2   1  12        1.27        5.93      6.61 o
   3   1  12       39.26       46.47      7.68 o
   4   1  12      107.92      106.10      8.31 o
   5   1  12      434.30      438.27      9.33 o
   6   1  12       14.45       16.79     11.22 o
   7   1  12      114.28      137.87     12.11 o
   8   1  12        1.52       -3.83     25.07 o
 -12   2  12       22.91       21.95     22.36 o
 -11   2  12       75.75       67.92     11.33 o
 -10   2  12       43.34       58.18      9.85 o
  -9   2  12       75.19       65.30      9.23 o
  -8   2  12      154.39      128.44      8.82 o
  -7   2  12        2.49        4.25      7.36 o
  -6   2  12        2.75        4.12      7.27 o
  -5   2  12       44.99       48.74      6.57 o
  -4   2  12       19.94       22.51      6.19 o
  -3   2  12     1153.73     1133.17      8.74 o
  -2   2  12      944.47      968.93      8.54 o
  -1   2  12      590.55      580.33      7.70 o
   0   2  12      201.52      219.90      6.80 o
   1   2  12     1523.90     1479.98     10.22 o
   2   2  12     1367.17     1334.59     11.50 o
   3   2  12      322.78      320.75      8.75 o
   4   2  12      321.04      332.19     10.56 o
   5   2  12      153.35      142.23      9.89 o
   6   2  12       89.34       79.62     10.76 o
   7   2  12        2.50        6.17     13.64 o
   8   2  12        0.93      -11.90     47.95 o
 -11   3  12       12.95       20.13     13.90 o
 -10   3  12      593.66      636.23     13.26 o
  -9   3  12        4.75        4.77     10.80 o
  -8   3  12      682.54      681.52     11.39 o
  -7   3  12        3.54        3.04      8.59 o
  -6   3  12     1065.40     1063.86     12.68 o
  -5   3  12      147.91      152.78      7.01 o
  -4   3  12      405.37      421.51      8.66 o
  -3   3  12      251.64      236.60      7.97 o
  -2   3  12     1172.11     1162.21     10.33 o
  -1   3  12       54.40       51.30      8.07 o
   0   3  12        1.98        4.72      9.56 o
   1   3  12        1.98        8.49      8.39 o
   2   3  12        7.08       11.58      9.97 o
   3   3  12        1.03       -1.26      9.19 o
   4   3  12      242.03      233.41     12.95 o
   5   3  12       45.42       44.49     12.01 o
   6   3  12      139.81      134.40     14.01 o
   7   3  12        7.09       14.03     21.05 o
 -11   4  12       43.47       40.20     39.73 o
 -10   4  12        0.92        0.39     16.11 o
  -9   4  12       18.97       18.62     11.17 o
  -8   4  12       22.46        8.64      9.99 o
  -7   4  12        8.06        3.81      9.98 o
  -6   4  12       61.66       64.09      8.94 o
  -5   4  12        2.87        0.00      9.09 o
  -4   4  12       87.80       75.78      9.20 o
  -3   4  12      238.71      243.60     11.26 o
  -2   4  12      191.11      185.06     10.28 o
  -1   4  12       86.91       97.50     10.73 o
   0   4  12      170.98      141.20     10.94 o
   1   4  12     1099.73     1130.86     16.70 o
   2   4  12        6.05        1.48     10.52 o
   3   4  12      238.11      263.78     13.64 o
   4   4  12        6.61        5.19     11.81 o
   5   4  12       66.27       70.34     13.08 o
   6   4  12        5.85        3.45     23.37 o
 -10   5  12       66.79       83.57     41.94 o
  -9   5  12      150.69      171.82     20.95 o
  -8   5  12       84.74       86.45     10.84 o
  -7   5  12      201.78      207.00     10.55 o
  -6   5  12      195.10      209.11     11.91 o
  -5   5  12      296.61      305.66     10.97 o
  -4   5  12      112.73      120.18     11.57 o
  -3   5  12      131.91      139.70     10.98 o
  -2   5  12      386.21      402.73     14.28 o
  -1   5  12       29.32       42.43     12.52 o
   0   5  12       21.16       14.67     11.24 o
   1   5  12       40.68       24.96     10.73 o
   2   5  12       23.17       24.87     11.63 o
   3   5  12        1.95       14.79     12.33 o
   4   5  12       11.42       10.44     12.72 o
   5   5  12        7.55        6.56     18.51 o
  -8   6  12        0.37       -8.88     49.73 o
  -7   6  12        7.40       21.36     16.04 o
  -6   6  12       27.75       25.23     12.21 o
  -5   6  12        0.58        9.05     12.01 o
  -4   6  12        4.32        3.80     13.94 o
  -3   6  12       32.97       45.22     13.16 o
  -2   6  12      278.56      278.43     14.77 o
  -1   6  12        1.28        4.69     13.84 o
   0   6  12      177.07      171.67     14.18 o
   1   6  12       60.31       66.72     14.94 o
   2   6  12      231.19      235.52     14.42 o
   3   6  12       15.61       23.66     17.56 o
  -4   7  12       12.88       -4.22     28.55 o
  -2   7  12       28.84       24.83     40.11 o
  -1   7  12       44.86       34.88     41.61 o
   0   7  12        0.58        0.87     28.78 o
 -11   0  13      466.83      450.53     16.72 o
  -9   0  13     1621.70     1566.45     18.60 o
  -7   0  13      976.52     1043.53     25.03 o
  -5   0  13     1593.50     1623.49     24.62 o
  -3   0  13      487.95      464.07     10.79 o
  -1   0  13        0.10       -2.08      7.68 o
   1   0  13      118.76      133.56      8.28 o
   3   0  13        5.72        9.37     10.85 o
   5   0  13      158.15      175.75     14.61 o
   7   0  13      115.59      115.46     20.83 o
 -12   1  13       49.55       44.95     25.24 o
 -11   1  13       27.06       24.43     11.17 o
 -10   1  13        0.54        1.51      9.31 o
  -9   1  13        0.13        2.92      8.77 o
  -8   1  13      191.50      189.19      8.25 o
  -7   1  13        5.84       11.25      7.34 o
  -6   1  13      840.59      849.60      8.40 o
  -5   1  13      107.07      107.14      6.87 o
  -4   1  13      767.46      763.23      8.25 o
  -3   1  13       78.63       69.69      6.87 o
  -2   1  13     3908.59     3915.42     19.26 o
  -1   1  13      556.03      520.31      6.88 o
   0   1  13     1594.30     1599.97      9.14 o
   1   1  13      219.82      209.02      6.82 o
   2   1  13      313.52      321.44      7.77 o
   3   1  13      170.84      154.28      9.13 o
   4   1  13      101.46       99.78      8.76 o
   5   1  13        3.01        5.99      9.50 o
   6   1  13       80.02       74.55     11.31 o
   7   1  13        0.01        2.27     15.74 o
 -11   2  13      123.38      135.37     14.55 o
 -10   2  13      450.15      482.37     13.60 o
  -9   2  13      448.00      446.83     12.10 o
  -8   2  13     1182.17     1182.67     14.25 o
  -7   2  13      147.16      170.78      8.60 o
  -6   2  13      535.09      550.25      8.78 o
  -5   2  13      702.82      723.01      9.62 o
  -4   2  13      114.64      116.78      7.46 o
  -3   2  13      548.68      553.18      8.48 o
  -2   2  13      122.40      112.31      7.08 o
  -1   2  13       48.37       43.85      7.04 o
   0   2  13       20.47       22.45      7.16 o
   1   2  13       12.89       16.99      7.58 o
   2   2  13      429.49      420.81      8.95 o
   3   2  13       12.53        8.49      8.77 o
   4   2  13       95.05      104.15     10.19 o
   5   2  13       15.52       25.28     10.95 o
   6   2  13      187.31      190.13     11.97 o
   7   2  13       29.51       32.38     19.90 o
 -11   3  13       34.87       19.38     19.17 o
 -10   3  13        0.07        2.29     10.77 o
  -9   3  13        1.52       -2.01     10.93 o
  -8   3  13       26.22       35.27      9.56 o
  -7   3  13       56.87       63.10      8.88 o
  -6   3  13      135.23      142.85      8.03 o
  -5   3  13      547.27      537.73      9.49 o
  -4   3  13       21.07       24.99      7.91 o
  -3   3  13      184.95      185.37      8.17 o
  -2   3  13      208.30      220.69      8.48 o
  -1   3  13      871.56      870.18     11.13 o
   0   3  13        0.92       -1.53     10.18 o
   1   3  13      362.88      366.00      9.70 o
   2   3  13       18.92       10.55     10.26 o
   3   3  13      465.63      408.49     12.14 o
   4   3  13        1.55        2.96     12.30 o
   5   3  13        5.47        2.24     13.42 o
   6   3  13        0.16       -3.41     22.54 o
 -10   4  13      340.68      344.49     25.60 o
  -9   4  13       26.53       23.24     10.98 o
  -8   4  13      725.57      709.94     12.41 o
  -7   4  13       99.04       88.22     10.53 o
  -6   4  13      372.99      400.65     10.29 o
  -5   4  13        2.64        5.82      9.35 o
  -4   4  13      211.39      222.80     10.69 o
  -3   4  13       32.21       29.10     10.66 o
  -2   4  13        7.63       11.05     11.02 o
  -1   4  13       22.78       21.27     12.45 o
   0   4  13        4.54        5.93     11.93 o
   1   4  13       58.14       47.79     11.35 o
   2   4  13      375.65      373.42     13.47 o
   3   4  13       64.17       57.45     13.49 o
   4   4  13       17.72       11.63     12.21 o
   5   4  13       17.01       16.43     17.97 o
  -9   5  13        2.29       -7.44     27.97 o
  -8   5  13        0.44       -6.73     13.90 o
  -7   5  13        9.62       15.79     10.60 o
  -6   5  13       73.01       65.11     11.50 o
  -5   5  13      100.76      103.21     10.67 o
  -4   5  13      201.29      189.81     10.43 o
  -3   5  13       16.50       29.64     12.00 o
  -2   5  13      124.07      132.83     15.13 o
  -1   5  13       75.30       85.80     13.41 o
   0   5  13       90.54       88.39     12.06 o
   1   5  13       48.69       64.65     12.91 o
   2   5  13      117.39      119.85     14.98 o
   3   5  13       71.15       70.52     16.11 o
   4   5  13       21.27       14.46     16.49 o
  -6   6  13       31.33       58.72     20.20 o
  -5   6  13       74.43       97.25     16.79 o
  -4   6  13        0.28        7.31     16.04 o
  -3   6  13       12.86       11.89     15.50 o
  -2   6  13        5.93        1.60     15.47 o
  -1   6  13        0.43        6.25     14.55 o
   0   6  13        0.92        0.71     14.34 o
   1   6  13       53.12       29.73     18.13 o
   2   6  13        8.19       12.87     31.67 o
 -10   0  14        5.78        8.73     16.08 o
  -8   0  14      150.30      153.62     13.90 o
  -6   0  14      224.25      247.35     12.42 o
  -4   0  14      398.06      423.00     11.87 o
  -2   0  14       44.33       31.99      8.93 o
   0   0  14     2119.31     2113.68     23.63 o
   2   0  14      144.60      149.53     12.02 o
   4   0  14      253.71      259.65     12.77 o
   6   0  14        0.14       -0.37     18.88 o
 -11   1  14      434.85      474.62     22.63 o
 -10   1  14       92.20       90.23     10.93 o
  -9   1  14      584.73      599.48     11.79 o
  -8   1  14       93.13       92.68      9.02 o
  -7   1  14     1039.95      968.52     12.33 o
  -6   1  14      217.17      208.95      8.38 o
  -5   1  14      198.16      208.06      8.52 o
  -4   1  14        3.86        2.41      7.53 o
  -3   1  14      637.06      628.40      9.04 o
  -2   1  14       46.83       41.17      6.72 o
  -1   1  14      268.99      280.42      6.98 o
   0   1  14      169.63      173.21      7.04 o
   1   1  14       70.93       72.68      7.03 o
   2   1  14      106.32      109.73      7.92 o
   3   1  14     1036.72     1021.46     12.50 o
   4   1  14      111.74      111.22      9.81 o
   5   1  14       95.84      108.27     10.93 o
   6   1  14       54.92       61.23     14.29 o
 -10   2  14        0.07       12.45     11.32 o
  -9   2  14       15.11       20.12     11.03 o
  -8   2  14        7.13        6.33     10.07 o
  -7   2  14      141.90      136.80      8.33 o
  -6   2  14       32.73       36.97      8.02 o
  -5   2  14      248.61      247.89      8.70 o
  -4   2  14      123.87      132.18      8.52 o
  -3   2  14      701.22      708.43      9.03 o
  -2   2  14       18.85       12.77      7.71 o
  -1   2  14      240.38      238.93      8.33 o
   0   2  14      697.67      748.92     11.17 o
   1   2  14      644.88      623.52     10.24 o
   2   2  14        6.59        7.37      9.00 o
   3   2  14      357.10      356.99     12.12 o
   4   2  14       84.50       89.82      9.86 o
   5   2  14       59.79       55.91     11.33 o
   6   2  14        3.20       16.54     26.69 o
 -10   3  14      219.67      242.78     20.26 o
  -9   3  14       10.39        8.05     11.97 o
  -8   3  14      225.76      260.28     10.65 o
  -7   3  14       26.98       33.88      9.46 o
  -6   3  14      417.19      433.88      9.73 o
  -5   3  14       18.09       15.96      8.22 o
  -4   3  14        4.39        4.04      7.98 o
  -3   3  14       30.94       37.03      8.31 o
  -2   3  14       39.63       36.26      8.28 o
  -1   3  14        1.75        4.01     10.86 o
   0   3  14      109.24      106.11     11.33 o
   1   3  14       32.19       29.83     11.27 o
   2   3  14      199.18      196.01     10.80 o
   3   3  14       69.39       77.73     11.53 o
   4   3  14      317.98      313.99     13.79 o
   5   3  14        2.98       10.67     19.10 o
  -9   4  14        8.67        7.17     18.10 o
  -8   4  14       67.52       63.90     11.03 o
  -7   4  14       16.69       18.55     10.71 o
  -6   4  14       54.23       53.66     10.26 o
  -5   4  14      126.99      138.62     10.75 o
  -4   4  14      144.11      132.90     10.40 o
  -3   4  14      809.06      838.73     13.05 o
  -2   4  14      169.68      142.63     13.88 o
  -1   4  14      241.36      244.44     14.06 o
   0   4  14       19.58       19.68     14.07 o
   1   4  14      379.25      454.10     14.87 o
   2   4  14       15.70       13.61     12.18 o
   3   4  14      242.38      248.60     15.83 o
   4   4  14        1.29        2.80     19.23 o
  -8   5  14       34.48       55.99     43.46 o
  -7   5  14       58.49       54.97     16.25 o
  -6   5  14       90.00      106.58     11.57 o
  -5   5  14       53.01       57.06     11.12 o
  -4   5  14       17.75       22.15     11.37 o
  -3   5  14       74.51       80.09     12.94 o
  -2   5  14        4.14       -1.49     14.06 o
  -1   5  14        3.53       -5.10     15.37 o
   0   5  14        3.01        1.39     14.70 o
   1   5  14        3.74        2.74     15.12 o
   2   5  14       21.42       16.21     20.40 o
   3   5  14       45.70       55.00     42.24 o
  -4   6  14      214.05      218.61     25.19 o
  -3   6  14       18.27       14.46     42.44 o
  -2   6  14      116.48      130.58     23.10 o
  -1   6  14        0.26        3.35     23.23 o
  -9   0  15      623.72      646.71     18.36 o
  -7   0  15      355.75      348.30     14.49 o
  -5   0  15      167.98      159.34     11.08 o
  -3   0  15        8.64        8.26      9.40 o
  -1   0  15      242.62      243.11     10.12 o
   1   0  15      706.69      719.10     18.24 o
   3   0  15      378.70      392.65     14.96 o
   5   0  15      307.09      303.67     17.87 o
 -11   1  15        2.62        0.89     37.53 o
 -10   1  15       50.22       62.60     15.82 o
  -9   1  15       81.53       79.81     10.58 o
  -8   1  15      262.76      297.07     10.18 o
  -7   1  15      212.72      197.13      9.90 o
  -6   1  15      860.93      910.26     11.12 o
  -5   1  15      326.54      321.78      9.88 o
  -4   1  15      883.05      911.22     10.81 o
  -3   1  15      406.70      413.31      9.22 o
  -2   1  15      393.49      399.16      8.26 o
  -1   1  15       48.05       47.89      6.84 o
   0   1  15      244.23      252.24      8.18 o
   1   1  15        2.85        2.73      8.08 o
   2   1  15      165.07      147.42      8.85 o
   3   1  15        4.37       11.30      9.29 o
   4   1  15        1.05        7.05     10.21 o
   5   1  15        9.33       17.38     17.83 o
 -10   2  15      168.37      149.59     17.07 o
  -9   2  15      106.59      104.04     11.94 o
  -8   2  15      210.27      228.22     12.27 o
  -7   2  15      111.38      113.43      9.36 o
  -6   2  15      129.40      119.51     10.23 o
  -5   2  15       26.14       31.65      8.31 o
  -4   2  15       67.01       64.18      9.39 o
  -3   2  15       43.10       48.65      8.12 o
  -2   2  15        0.81        3.80      8.70 o
  -1   2  15      169.93      167.15      8.53 o
   0   2  15      309.17      298.07      9.57 o
   1   2  15       83.68       99.40      9.71 o
   2   2  15      158.75      161.09     10.30 o
   3   2  15       29.12       41.75     10.83 o
   4   2  15      193.13      188.78     12.78 o
   5   2  15       70.47       75.29     37.82 o
  -9   3  15      241.52      248.60     19.70 o
  -8   3  15        5.74       10.42      9.94 o
  -7   3  15      552.27      551.16     11.95 o
  -6   3  15       12.44       24.54      9.92 o
  -5   3  15      604.78      628.70     11.74 o
  -4   3  15       66.92       70.01      9.00 o
  -3   3  15     1314.50     1315.78     19.44 o
  -2   3  15       26.05       22.05     10.22 o
  -1   3  15      355.30      364.96     12.96 o
   0   3  15      112.52      117.64     12.41 o
   1   3  15       63.63       66.09     11.96 o
   2   3  15       32.13       29.43     13.06 o
   3   3  15       11.98       16.49     13.35 o
   4   3  15        8.81        7.00     19.79 o
  -8   4  15      138.56      145.98     21.89 o
  -7   4  15       11.69       12.99     12.69 o
  -6   4  15      104.08       98.28     10.89 o
  -5   4  15        1.85        3.86     10.34 o
  -4   4  15       14.13       14.58     11.11 o
  -3   4  15        0.17        4.20     11.27 o
  -2   4  15        5.54        0.96     12.06 o
  -1   4  15        5.98        0.60     13.51 o
   0   4  15      171.65      178.75     14.75 o
   1   4  15       73.81       57.37     13.59 o
   2   4  15       10.93       18.97     22.06 o
  -6   5  15       39.30       32.03     25.33 o
  -5   5  15       41.19       42.05     14.26 o
  -4   5  15        2.74       17.44     19.71 o
  -3   5  15      303.68      301.51     22.53 o
  -2   5  15       49.33       37.29     19.73 o
  -1   5  15       73.17       89.39     20.07 o
   0   5  15       27.71       32.94     25.75 o
   1   5  15        7.75       35.61     29.72 o
 -10   0  16       85.14       73.36     34.83 o
  -8   0  16      362.04      387.01     16.88 o
  -6   0  16      325.08      330.17     16.95 o
  -4   0  16     1042.31     1099.04     25.96 o
  -2   0  16      407.71      416.98     13.66 o
   0   0  16      132.21      155.71     12.16 o
   2   0  16       73.16       62.65     12.79 o
   4   0  16       46.51       77.97     24.96 o
  -9   1  16       85.48      100.73     22.07 o
  -8   1  16       43.30       48.33     11.08 o
  -7   1  16      133.09      141.47     10.15 o
  -6   1  16        8.14        7.81     11.63 o
  -5   1  16        1.48        2.77      9.07 o
  -4   1  16        5.25       10.12      9.10 o
  -3   1  16        8.37        6.22      8.06 o
  -2   1  16        5.01        6.31      7.47 o
  -1   1  16       38.00       46.90      8.02 o
   0   1  16        3.43        5.23      9.40 o
   1   1  16      262.40      291.01     10.86 o
   2   1  16      106.80      110.92     11.22 o
   3   1  16      206.61      229.63     10.98 o
   4   1  16       42.11       42.79     16.41 o
  -9   2  16      196.22      231.25     30.79 o
  -8   2  16       66.36       76.20     14.41 o
  -7   2  16      316.78      327.52     13.09 o
  -6   2  16       45.54       36.03     10.18 o
  -5   2  16      409.20      417.63     10.47 o
  -4   2  16      165.68      197.16      9.79 o
  -3   2  16      173.95      178.40      9.89 o
  -2   2  16       46.60       48.90      9.15 o
  -1   2  16      364.35      376.39     11.45 o
   0   2  16       46.11       46.88      9.73 o
   1   2  16        2.84        5.42     10.22 o
   2   2  16      104.37       97.63     12.17 o
   3   2  16        0.24       -4.27     16.86 o
   4   2  16        6.40      -18.39     52.27 o
  -8   3  16      112.62      131.01     38.00 o
  -7   3  16       11.50       15.94     12.55 o
  -6   3  16       57.95       67.73     10.25 o
  -5   3  16       38.09       46.54      9.25 o
  -4   3  16       44.45       36.62      9.94 o
  -3   3  16       30.05       21.49      9.04 o
  -2   3  16       56.08       60.55     12.76 o
  -1   3  16        0.05        4.88     12.19 o
   0   3  16       86.70       97.16     12.58 o
   1   3  16       36.12       40.90     12.54 o
   2   3  16      459.73      479.40     30.89 o
  -6   4  16       61.11       61.57     17.59 o
  -5   4  16      176.01      212.12     15.35 o
  -4   4  16       42.27       25.53     13.10 o
  -3   4  16        5.73       14.21     12.80 o
  -2   4  16       10.84        5.35     13.90 o
  -1   4  16      171.83      169.78     18.24 o
   0   4  16        0.73        2.97     22.95 o
   1   4  16        1.78        2.03     19.83 o
  -7   0  17       24.97       43.16     21.38 o
  -5   0  17       47.28       51.63     14.64 o
  -3   0  17      264.73      256.18     14.34 o
  -1   0  17      318.04      342.37     14.92 o
   1   0  17      182.05      212.04     14.51 o
  -8   1  17      313.58      293.67     26.89 o
  -7   1  17      142.49      149.13     14.10 o
  -6   1  17      701.52      755.11     14.62 o
  -5   1  17       73.23       68.59     10.14 o
  -4   1  17      654.69      663.26     10.95 o
  -3   1  17       75.83       75.49      9.06 o
  -2   1  17      327.17      328.85      9.26 o
  -1   1  17       89.21       88.23     10.33 o
   0   1  17        1.23        1.29     10.08 o
   1   1  17        8.63       14.00     11.56 o
   2   1  17        8.43       11.13     14.81 o
  -7   2  17       12.13       16.16     18.51 o
  -6   2  17        2.99        8.19     10.24 o
  -5   2  17        7.86       11.91      9.55 o
  -4   2  17       76.97       80.98      9.38 o
  -3   2  17       11.22       12.73      9.68 o
  -2   2  17      185.68      193.74     11.17 o
  -1   2  17       36.55       45.11     10.39 o
   0   2  17       88.05       77.11     10.68 o
   1   2  17       85.65       91.67     16.06 o
  -7   3  17      358.90      353.69     41.10 o
  -6   3  17       10.77       -0.11     21.05 o
  -5   3  17      275.74      273.34     13.49 o
  -4   3  17       15.99       14.32     11.47 o
  -3   3  17      193.27      217.06     12.41 o
  -2   3  17        0.23        2.79     14.36 o
  -1   3  17      142.18      136.78     14.25 o
   0   3  17       35.81       30.92     20.65 o
  -6   0  18      517.92      612.85     37.07 o
  -4   0  18      152.91      154.73     16.82 o
  -2   0  18      168.33      172.04     18.41 o
  -6   1  18       42.95       80.99     35.66 o
  -5   1  18       11.89       19.19     13.01 o
  -4   1  18       21.41       21.13     11.10 o
  -3   1  18      109.74      136.77     11.52 o
  -2   1  18       63.72       60.74     11.12 o
  -1   1  18      160.15      191.24     18.33 o
   0   1  18       54.84       48.60     17.42 o
  -6   2  18      148.15      181.44     31.48 o
  -5   2  18      176.51      190.14     27.02 o
  -4   2  18       43.53       49.04     15.24 o
  -3   2  18       13.80       10.23     14.93 o
  -2   2  18       82.38       61.46     20.41 o
  -1   2  18       14.07       24.80     23.68 o
   0   2  18        0.16       23.76     35.17 o
 
